# Supplementary material for: Identification and comparative profiling of miRNAs in herbaceous peony (Paeonia lactiflora Pall.) with red/yellow bicoloured flowers
Source: Sci Rep. 2017 Mar 20;7:44926. doi: 10.1038/srep44926 (PMC5357961; doi:10.1038/srep44926)
Supplement: Supplementary Material S1 [file srep44926-s2.xls]

## Sheet: outer-petal
Conserved miRNAs in red outer-petal
miRNAs	Count	Sequence	Length
miR396b-5p	212751	TTCCACAGCTTTCTTGAACTT	21
miR159a	155344	TTTGGATTGAAGGGAGCTCTA	21
miR5213-5p	50660	TGCGTGTGTCTTCACCTCTGA	21
miR166a-3p	66034	TCGGACCAGGCTTCATTCCCC	21
miR2109	10448	TGCGCGTATCTTCGCCTCTGA	21
miR171b-3p	5976	TTGAGCCGTGCCAATATCACG	21
miR396b-3p	6532	GCTCAAGAAAGCTGTGGGAAA	21
miR162a-3p	4192	TCGATAAACCTCTGCATCCAG	21
miR390a-3p	4792	CGCTATCCATCCTGAGTCTCA	21
miR168a-3p	2520	CCCGCCTTGCATCAACTGAAT	21
miR166m	2652	TCGGACCAGGCTTCATTCCCT	21
miR156e-3p	7581	GCTCTCTCTTCGTCTGTCATC	21
miR894	4776	TTTCACGTCGGGTTCACCA	19
miR6478	10156	CCGACCTTAGCTCAGTTGGTAGA	23
miR403-3p	1574	TTAGATTCACGCACAAACCCG	21
miR858b	1497	TTCGTTGTCTGTTCGACCTTG	21
miR156d	1880	TTGACAGAAGAGAGGGAGCAC	21
miR168a-5p	1608	TCGCTTGGTGCAGGTCGGGAA	21
miR390b-5p	1195	AAGCTCAGGAGGGATAGCACC	21
miR319q	805	TGGACTGAAGGGTGCTCCTAC	21
miR395a	930	CTGAAGTGTTTGGGGGAACTC	21
miR167a	1343	TGAAGCTGCCAGCATGATCTGA	22
miR6113	11183	CGAAACTCAAGAAAACGTTGT	21
miR159a-3p	151279	TTGGATTGAAGGGAGCTCT	19
miR319a-3p	2982	TTGGACTGAAGGGAGCTCCC	20
miR7984a	11304	TCCGACTTTGTGAAATGACTT	21
miR1159.1	7084	ATGCCCGTCGCCCGATTGCCG	21
miR5077	823	ATTCACGTCGGGTTCACCA	19
miR838-3p	618	CTTTCTTCTTCTTCTGTGGAA	21
miR4348b	1218	TCTTTGAATTTTGGACATTAG	21
miR165a-3p	196	TCGGACCAGGCTTCATCCCCC	21
miR8046-3p	1303	CGTATGAACTTTCGATATAAT	21
miR171c-5p	286	TATTGGTCCGGTTCAATCAGA	21
miR6300	8184	TTCGTTGTAGTCTAGTTGG	19
miR6171	319	AGGTGGATGGCTTGAAGGCTT	21
miR8125	553	CATGGAAAGAATGGATGACGA	21
miR1854-5p	1100	TGGTGTGATTATGTAGATTGG	21
miR837-3p	392	AGACGAATCCAAAAACTGTGG	21
miR827	114	TTAGATGACCATCAACGAACA	21
miR2868	481	TTGGTTTTTGGAGCTTAGAAA	21
miR9672-5p	787	CTGTATGACGTCGTGGTGTAC	21
miR1888a	1012	TAAGTTAAAATTTGGACGTAA	21
miR5185m-3p	648	TTTGAAAGTTAACTGGAAGGC	21
miR4221	2649	TTTTCGTCTTTGAATTCTTTC	21
miR3627-5p	91	TTGTCGCAGGAGTGATGGCACT	22
miR6186	924	TGAGGAAGTGCGCTGAGTGAG	21
miR444b.2	1481	TCATTGTTGTGCTCGAAGCTT	21
miR394a	86	TTGGCATTCTGTCCACCTCC	20
miR857	261	TTTTGATTTTGAAGTTGTATG	21
miR2662	133	AGACTAAAAATGTGAACCAAA	21
miR8746	465	TCTTATTTCACTGTCTCTATA	21
miR8175	203	TTCGATCCCCGGCAACGGCGCCA	23
miR1515	63	TCATTTTTGCGTGCAATGATCC	22
miR8182	462	TTCTGTTTGCTTTTGTTGATT	21
miR477a-3p	76	GTTGGGAGTCTTTTTGGGAGG	21
miR1049	60	CCTCTCTTCGCCAACAGGTCT	21
miR167d-3p	64	GATCATGCTGTCAGTTTCACC	21
miR7696a-3p	8850	TTCAAATGAGAACTTTGAAG	20
miR5059	612	TCGATCCTGGGCAGCAACACCA	22
miR5530	229	ATGGTGTCGTATTACTTCGTC	21
miR172c	68	AGAATCTTGATGATGCTGCAG	21
miR8762b	581	TTGTTTGTTAACTTTGTTTCAT	22
miR5139	2445	AATCCTGGCTGCGGAACCA	19
miR9776	116	TTGCATGAGGATGTAGCAATG	21
miR2658	105	TGCTGACCTTGTATTTGATCA	21
miR2916	1787	GGGGCTCGAAGACGATCAGAT	21
miR863-5p	504	TAATGCTCTTGTTGGTCCAAT	21
miR5513	101	ATATACAAAGGACAAAGATGA	21
miR4414a-5p	43	AGCTGCTGACTCGTTCATTCA	21
miR1521a	242	CTGTTGAGTGGAAAAGTGTTG	21
miR172c-3p	81	CAAAATTCTTGATGACGCTGC	21
miR8722	2013	CATTGTTTCGCTCTTCATCTTC	22
miR5813	1738	ACAGCAGGACGGTGGTCATGGA	22
miR169j-3p	3094	TGGTGAAGCCTTCGTGACGG	20
miR8050-3p	103	TGACTTGAGTTACTACTATCG	21
miR7990a	370	TTAAAATGATGTGACTTTGCCT	22
miR7532a	2540	GAACAGCCTCTGGTCGATGGA	21
miR6425a-3p	102	TCCATGGAAGCTAAAGGACTG	21
miR3448-5p	49	CCAGCAAAACATCTGAGACGA	21
miR2864.2	316	TTGATTTGATTGTATCGGTAC	21
miR9557-5p	35	TTTTGGTTTCAACCCGTGTGC	21
miR9664-3p	102	TTCAGTCCTGGATGTGGTTAG	21
miR479	27	TGTGATGTTGGTTCGGCTCATC	22
miR9484	3591	TAGGCAAGGGAAGTCGGC	18
miR164a	29	TGGAGAAGCAGGGCACGTGCA	21
miR849	183	TAACTAAAGATTGTGTAGATT	21
miR1028b-5p	121	TCTAGATCTAGTATGCACACC	21
miR164g-3p	23	CACGTGCTCCCCTTCTCCAAC	21
miR535	73	GACAACGATCGAGAGAACCGC	21
miR3434-3p	227	TCAAAATGAGTAGATAAACCA	21
miR7817b	472	CTATTCTGGTTGCCTGAACGGT	22
miR7997a	182	ATGCTTTCTCGGATCTTCAAA	21
miR7735-5p	63	TTGTCTTCTCTGCACTCCCGC	21
miR1511	465	AACCAGAGCTCTGATACCAATCTG	24
miR1881	280	AATGATTGTAGTAGTGGTGGTGGT	24
miR9777	244	AGACAAACCAATCTGAGCACA	21
miR399b	59	TGCCAAAGGAGAGTTGCCCTG	21
miR530a	38	TGCATTTGCACCTGCACCTCG	21
miR5741a	40	TTGGACTAAATCTGATGGCTT	21
miR157c-3p	22	GCTCTCTATACTTCTGTCATCC	22
miR170-5p	16	TATTGGCCCGGTTCATTCAGA	21
miR829-5p	38	TATTTTGAAAGCTTTGATTTTTGAA	25
miR3706	540	TTTGGGAAGAAAATTGATAAGA	22
miR1525	102	TGGGTTGGAATTAGTTTTTAT	21
miR6024	47	TTTTACAAGGAGCTGTTTTAC	21
miR5575	822	CTGGATTTAGAACTTTTGGTG	21
miR162a-5p	21	GGAGGCAGCGGTTCATCGATC	21
miR8155	2291	TTAACCAAAGCTCTGATACCA	21
miR398	90	TGGACGACATGAGAATCCACG	21
miR9552b-3p	2450	TGGCGAGAGACCGATAGC	18
miR393a-3p	25	ATCATGCTATCCCTTTGGATT	21
miR898b	104	TTGCTGTGCACTACTCTAGTG	21
miR394b-3p	284	AGATGGGCATATTGTCGAGACT	22
miR5012	113	TTTTACTGCTACGTTGTCTCT	21
miR408-5p	272	ATAGGGAACATGAAGACGCAG	21
miR7536a	574	TAAGAATGGCTGAAGAGTG	19
miR2653a	197	CACTGCTGCTGCGAACATAAT	21
miR5632-5p	76	TTGACCTCTCTTTCCAACTGTA	22
miR3979-3p	2226	CTTCGGGGACGACGTAGAAGC	21
miR2199	2854	TGATAACTCGACGGATCGC	19
miR828a	15	TCTTGCTCAAATGAGTATTCCA	22
miR5016	16	TTCTGTTTGGTTACTTGGAAA	21
miR1440b	32	TTTAAGGAGAAGGTATTTGAG	21
miR8714	1415	ATGGATAAAGAAAGTAGAT	19
miR7502f	948	TTATAAGCAGTAGAAGTAGAGA	22
miR3510	63	TTTTACCACCTTCGAGACTGA	21
miR4226	133	TACGAGGATGATTCGAGCAAA	21
miR6450a	507	TTTTTTTCAGGACTCAAGGCT	21
miR447a.2-3p	48	TATGGAAGAATTGAAAAGTATT	22
miR158b-5p	735	TTTGTTGGACATTTTGGAAA	20
miR402	107	TTCGAGGTCATTGAAACCGCTG	22
miR5265	227	AAGTGAGTTCCGGAATGGTCA	21
miR7542	345	TGCTTGCTGTATAGACCGGTA	21
miR841a-3p	34	ATTGTCAGGAGGTCGTATTCA	21
miR3949	32	CGATGTTGAGCAAAATGTAGC	21
miR160a-5p	30	TGCCTGGCTCCCTGTATGCCA	21
miR1061-3p	25	TGAGTACTTCAGTGGAATATG	21
miR7731-3p	499	GGTTAGCACTCTGGACTTTGAATC	24
miR6140c	479	GCTGAGGTGATACTGTCCACAC	22
miR1053-3p	109	CATCTCTTTGGACTATAGCCCAGT	24
miR6029	184	ATTGGGTTGTGTTTCAGACTT	21
miR4354	44	CAATGGATCGGGCCAAACGAGC	22
miR6272	104	TATGCTGTAAATGAGTTTCAT	21
miR5564b	41	GTCATTTCGTCGAATAGTTGA	21
miR7743-3p	2249	CTTTGGATTTTGTATTGATTTT	22
miR5501	59	TCCTTGTGGCTGGAGAGGGTGA	22
miR8051-5p	377	TAATATTGGTAGAAAATTGCA	21
miR6108e-3p	156	ATCAAAGGTTCTGATCTTCTT	21
miR8148	124	TGCTGGGTTGCTATGTGGCATG	22
miR528-3p	125	CCGTGGCTTGCCTCTCCAATT	21
miR7722-3p	333	GAAGGGTTCGAGTGAGAGC	19
miR5793	3791	CAGAGGTCAAGATACATGCAG	21
miR8150	179	AGAACCTGTCAGATGATGAGTG	22
miR9722	70	TAATGAGGAAAGAAGATGCTA	21
miR1520f-3p	230	CATTGAACATGAACATGACATA	22
miR5558-3p	17	TAAATTTAGAAGTTGGAAAAG	21
miR4230	188	TGTCTTCGGAAAATTCACCCC	21
miR3628-3p	61	TTAGCACAGCACTCCGCATCC	21
miR5780d	81	TTCTTGAGTTTCTGAAAAAATT	22
miR1509b	8574	TTAATCAAGGGAATAGGTTC	20
miR393a-5p	20	TCCAAAGGGATCGCATTGATCC	22
miR4233	27	CACATCATCAACATCTAACGC	21
miR2661	23	TGGGTTTGAGAAAAAAGGGCAG	22
miR7727-5p	956	TGATAGTTCAGTTGGTCTGTC	21
miR413	30	CTAGCTTCACTTGTTCCTTCA	21
miR8033-5p	39	TTCCACAATCTGCAGAAATGA	21
miR1516d	55	CGTCTTGTGGGCTTGTTCCAA	21
miR9562-3p	1149	TTTTCCAACTGCTCATTC	18
miR5072	43	CGATCCCCAGCAGAGTCGCCA	21
miR6228-5p	156	TTCCTATCTCTAATAATTGTTT	22
miR7701-5p	28	TTAAATTAAGTGAATCTAACA	21
miR3630-3p	40	TTGGGAATCTCTCTGATGCAC	21
miR7516-5p	10	TACGCGTATCTTCGCCTCTGA	21
miR7740-5p	52	TTAGGAACAACGTGGTCTCAT	21
miR5370	11	CTGAAGATCTCCAAAAGGCAA	21
miR4396	192	TGTAGTTTCTAAGGAGCATGA	21
miR7783-3p	173	AGCTCTGATACCACCTGATGTAGA	24
miR1223j	81	TGAAGACTCCATGCACCTCTA	21
miR1162-5p	108	CGGCTTAATTTGACTCAACACG	22
miR7782-3p	82	ACCAAGACTCTGATACCATGTTGG	24
miR1437a	239	GCCGGCGCCGAACACTAGTGCACT	24
miR2082	210	TCTTGTTCGGCTTCTTTCTTT	21
miR3633a-5p	173	GGAATGTGATGGTTAGGATAC	21
miR1446	7	TAAACTCTCTCCCTCATAGGCT	22
miR3630-5p	48	GCAAGTGACGATAAACAGACA	21
miR7494d	2355	TCAGTGGACTTCTCGCGACGTT	22
miR2610a	21	ATAATTCAGACTTGATGGCTT	21
miR1520k	32	AGATAGAAATGCACATGACAGT	22
miR6135k	274	CTGTCGAGTACTGTATCTCGT	21
miR5254	163	AGGAGGTAGAGAGCATTGTGC	21
miR6198	144	GCTCTGATTTTGGATGGTATTCTA	24
miR845b	71	CTAGCTCTGATACCAAATTTGTTG	24
miR8777	40	TTTCCAATTAGAAGCACTGAA	21
miR7797b	52	TTTGTTTCTGTCTTACTTTTTA	22
miR6036	534	ATAGACATAATACTTGCTGATA	22
miR5369	73	TGAGAAACAGGATGATGTATA	21
miR8658	28	TGATGAAAAGAACAGGGACTT	21
miR482e-5p	5	CTGGGTGGGGTGGAAATATCT	21
miR9760	53	TGGATGAGTGATATTTGATTG	21
miR5368	50	AGGGACAGTCTCAGGTAGA	19
miR7767-5p	438	CCCAAGATGAGTGCTCTCC	19
miR8645	23	CTTGGTCGTGAACTTGACTGTTCT	24
miR5219	1601	TCATGGATTCAGTGCTGGA	19
miR6225-5p	7	AACTGGCTCATAAAGATTATCTCA	24

## Sheet: inner-petal
Conserved miRNAs in yellow inner-petal
miRNAs	Count	Sequence	Length
miR396b-5p	196594	TTCCACAGCTTTCTTGAACTT	21
miR159a	109001	TTTGGATTGAAGGGAGCTCTA	21
miR5213-5p	58141	TGCGTGTGTCTTCACCTCTGA	21
miR166a-3p	56948	TCGGACCAGGCTTCATTCCCC	21
miR319	17167	AATTGGACTGAAGGGAGCTCC	21
miR2109	7841	TGCGCGTATCTTCGCCTCTGA	21
miR162a-3p	5420	TCGATAAACCTCTGCATCCAG	21
miR396b-3p	5063	GCTCAAGAAAGCTGTGGGAAA	21
miR166m	3885	TCGGACCAGGCTTCATTCCCT	21
miR171b-3p	3785	TTGAGCCGTGCCAATATCACG	21
miR156e-3p	8311	GCTCTCTCTTCGTCTGTCATC	21
miR390a-3p	2477	CGCTATCCATCCTGAGTCTCA	21
miR168a-3p	2151	CCCGCCTTGCATCAACTGAAT	21
miR894	3507	TTTCACGTCGGGTTCACCA	19
miR167a-5p	1870	TGAAGCTGCCAGCATGATCTA	21
miR168a-5p	1534	TCGCTTGGTGCAGGTCGGGAA	21
miR159b-3p	2086	TATTGGAGTGAAGGGAGCTCC	21
miR403-3p	1350	TTAGATTCACGCACAAACCCG	21
miR156d	1557	TTGACAGAAGAGAGGGAGCAC	21
miR6478	5569	CCGACCTTAGCTCAGTTGGTAGA	23
miR858b	876	TTCGTTGTCTGTTCGACCTTG	21
miR390b-5p	510	AAGCTCAGGAGGGATAGCACC	21
miR1159.1	6168	ATGCCCGTCGCCCGATTGCCG	21
miR8722	13693	CATTGTTTCGCTCTTCATCTTC	22
miR319a-3p	3598	TTGGACTGAAGGGAGCTCCC	20
miR6113	6561	CGAAACTCAAGAAAACGTTGT	21
miR838-3p	596	CTTTCTTCTTCTTCTGTGGAA	21
miR395a	317	CTGAAGTGTTTGGGGGAACTC	21
miR5077	584	ATTCACGTCGGGTTCACCA	19
miR7984a	8124	TCCGACTTTGTGAAATGACTT	21
miR6450a	2782	TTTTTTTCAGGACTCAAGGCT	21
miR394a	191	TTGGCATTCTGTCCACCTCC	20
miR167d-3p	217	GATCATGCTGTCAGTTTCACC	21
miR165a-3p	219	TCGGACCAGGCTTCATCCCCC	21
miR4348b	1435	TCTTTGAATTTTGGACATTAG	21
miR8125	639	CATGGAAAGAATGGATGACGA	21
miR837-3p	448	AGACGAATCCAAAAACTGTGG	21
miR1854-5p	1239	TGGTGTGATTATGTAGATTGG	21
miR6171	353	AGGTGGATGGCTTGAAGGCTT	21
miR5185m-3p	706	TTTGAAAGTTAACTGGAAGGC	21
miR8046-3p	1326	CGTATGAACTTTCGATATAAT	21
miR1888a	1404	TAAGTTAAAATTTGGACGTAA	21
miR2662	162	AGACTAAAAATGTGAACCAAA	21
miR444b.2	1542	TCATTGTTGTGCTCGAAGCTT	21
miR172c	118	AGAATCTTGATGATGCTGCAG	21
miR5530	251	ATGGTGTCGTATTACTTCGTC	21
miR2658	170	TGCTGACCTTGTATTTGATCA	21
miR2916	1468	GGGGCTCGAAGACGATCAGAT	21
miR1049	91	CCTCTCTTCGCCAACAGGTCT	21
miR857	246	TTTTGATTTTGAAGTTGTATG	21
miR6186	878	TGAGGAAGTGCGCTGAGTGAG	21
miR6425a-3p	190	TCCATGGAAGCTAAAGGACTG	21
miR8762b	541	TTGTTTGTTAACTTTGTTTCAT	22
miR4221	2787	TTTTCGTCTTTGAATTCTTTC	21
miR6300	3994	TTCGTTGTAGTCTAGTTGG	19
miR8175	174	TTCGATCCCCGGCAACGGCGCCA	23
miR8182	463	TTCTGTTTGCTTTTGTTGATT	21
miR171c-5p	89	TATTGGTCCGGTTCAATCAGA	21
miR9672-5p	348	CTGTATGACGTCGTGGTGTAC	21
miR160a-5p	111	TGCCTGGCTCCCTGTATGCCA	21
miR7997a	211	ATGCTTTCTCGGATCTTCAAA	21
miR6140c	2384	GCTGAGGTGATACTGTCCACAC	22
miR7817b	730	CTATTCTGGTTGCCTGAACGGT	22
miR169j-3p	3364	TGGTGAAGCCTTCGTGACGG	20
miR5059	408	TCGATCCTGGGCAGCAACACCA	22
miR8746	188	TCTTATTTCACTGTCTCTATA	21
miR477a-3p	55	GTTGGGAGTCTTTTTGGGAGG	21
miR2868	418	TTGGTTTTTGGAGCTTAGAAA	21
miR9664-3p	157	TTCAGTCCTGGATGTGGTTAG	21
miR3448-5p	68	CCAGCAAAACATCTGAGACGA	21
miR4414a-5p	49	AGCTGCTGACTCGTTCATTCA	21
miR827	36	TTAGATGACCATCAACGAACA	21
miR863-5p	501	TAATGCTCTTGTTGGTCCAAT	21
miR1028b-5p	159	TCTAGATCTAGTATGCACACC	21
miR9776	123	TTGCATGAGGATGTAGCAATG	21
miR1521a	284	CTGTTGAGTGGAAAAGTGTTG	21
miR1516d	158	CGTCTTGTGGGCTTGTTCCAA	21
miR5139	1288	AATCCTGGCTGCGGAACCA	19
miR7536a	863	TAAGAATGGCTGAAGAGTG	19
miR1881	269	AATGATTGTAGTAGTGGTGGTGGT	24
miR157c-3p	34	GCTCTCTATACTTCTGTCATCC	22
miR3434-3p	165	TCAAAATGAGTAGATAAACCA	21
miR1515	27	TCATTTTTGCGTGCAATGATCC	22
miR7696a-3p	5195	TTCAAATGAGAACTTTGAAG	20
miR898b	156	CTTGCTGTGCACTACTCTAGT	21
miR8050-3p	90	TGACTTGAGTTACTACTATCG	21
miR7990a	450	TTAAAATGATGTGACTTTGCCT	22
miR164a	36	TGGAGAAGCAGGGCACGTGCA	21
miR9484	2372	TAGGCAAGGGAAGTCGGC	18
miR8033-5p	57	TTCCACAATCTGCAGAAATGA	21
miR164g-3p	414	CACGTCTCCGCCTTCTCCTCG	21
miR157d	352	TGATACAGAAGATAAAGAGCC	21
miR5813	1052	AGCAGGACGGTGGTCATGGA	20
miR7542	681	TGCTTGCTGTATAGACCGGTA	21
miR829-5p	43	TATTTTGAAAGCTTTGATTTTTGAA	25
miR849	149	TAACTAAAGATTGTGTAGATT	21
miR1520k	88	AGATAGAAATGCACATGACAGT	22
miR535	71	GACAACGATCGAGAGAACCGC	21
miR530a	23	TGCATTTGCACCTGCACCTCG	21
miR5632-5p	131	TTGACCTCTCTTTCCAACTGTA	22
miR3627-5p	26	TTGTCGCAGGAGTGATGGCACT	22
miR7735-5p	41	TTGTCTTCTCTGCACTCCCGC	21
miR5265	275	AAGTGAGTTCCGGAATGGTCA	21
miR1882e-3p	21	GAAATGATCTTGGACGTAATCTAG	24
miR399b	69	TGCCAAAGGAGAGTTGCCCTG	21
miR1862d	29	ACTAGGTTTGTTTATTTTGGGACG	24
miR1509b	14241	TTAATCAAGGGAATAGGTTC	20
miR6024	47	TTTTACAAGGAGCTGTTTTACA	22
miR8632	182	ATGAAGCGAAGTTTGGAACTC	21
miR162	244	TCGATAAACCTCTGCATCCGG	21
miR7743-3p	2494	CTTTGGATTTTGTATTGATTTT	22
miR3706	389	TTTGGGAAGAAAATTGATAAGA	22
miR5568e-5p	454	GGGTTATGGGTTTTCTGAT	19
miR3443-5p	55	TTCCAATCCCCGCCATGCTCC	21
miR2082	223	TCTTGTTCGGCTTCTTTCTTT	21
miR394b-3p	274	AGATGGGCATATTGTCGAGACT	22
miR3979-3p	2510	CTTCGGGGACGACGTAGAAGC	21
miR5564b	88	GTCATTTCGTCGAATAGTTGA	21
miR7516-5p	14	TGCGGGTGTCTTCACCTCTGA	21
miR9552b-3p	1492	TGGCGAGAGACCGATAGC	18
miR7532a	1581	GAACAGCCTCTGGTCGATGGA	21
miR4233	33	CACATCATCAACATCTAACGC	21
miR9777	254	AGACAAACCAATCTGAGCACA	21
miR1525	118	TGGGTTGGAATTAGTTTTTAT	21
miR2118-5p	2661	GTCGATGGAACAATGTAGGCAAGG	24
miR3510	92	TTTTACCACCTTCGAGACTGA	21
miR5012	103	TTTTACTGCTACGTTGTCTCT	21
miR4226	164	TACGAGGATGATTCGAGCAAA	21
miR841a-3p	45	ATTGTCAGGAGGTCGTATTCA	21
miR2637	156	AAAACTACCTTCGGATCACTG	21
miR5513	55	ATATACAAAGGACAAAGATGA	21
miR393a-5p	28	TCCAAAGGGATCGCATTGATCC	22
miR393a-3p	19	ATCATGCTATCCCTTTGGATT	21
miR8148	167	TGCTGGGTTGCTATGTGGCATG	22
miR5793	4277	CAGAGGTCAAGATACATGCAG	21
miR5741a	23	TTGGACTAAATCTGATGGCTT	21
miR447a.2-3p	32	TATGGAAGAATTGAAAAGTATT	22
miR8155	1726	TTAACCAAAGCTCTGATACCA	21
miR2864.2	276	TTGATTTGATTGTATCGGTAC	21
miR2661	24	TGGGTTTGAGAAAAAAGGGCAG	22
miR170-5p	10	TATTGGCCCGGTTCATTCAGA	21
miR781a	1253	AGTGGAGTTTTTGGATACTTA	21
miR2105	1173	TTGTGATGGTGAATATTGCCT	21
miR172c-3p	39	CAAAATTCTTGATGACGCTGC	21
miR1520f-3p	284	CATTGAACATGAACATGACATA	22
miR4230	143	TGTCTTCGGAAAATTCACCCC	21
miR398	95	TGGACGACATGAGAATCCACG	21
miR408-5p	173	ATAGGGAACATGAAGACGCAG	21
miR1511	329	AACCAGAGCTCTGATACCAATCTG	24
miR5303	37	TTTTTGAAAGCTTCGAGCACA	21
miR8051-5p	363	TAATATTGGTAGAAAATTGCA	21
miR7731-3p	320	GGTTAGCACTCTGGACTTTGAATC	24
miR528-3p	157	CCGTGGCTTGCCTCTCCAATT	21
miR4403	100	ACACGACACGAACACGACACGACA	24
miR3630-3p	49	CTTGGGAATCTCTCTGATGCAC	22
miR5082	28	TGACGATGATGGCCTCGCGGGCTTACC	27
miR5781	237	ACTGAAACTGAAACTGCTTGG	21
miR828	184	TGTTGCTAAAAGAGTATTCCGA	22
miR7543	109	TTAATGATACGAGGATTGAGCT	22
miR6228-5p	152	TTCCTATCTCTAATAATTGTTT	22
miR845a	119	TAGCTCTGATACCAACTTGAAAAT	24
miR7492a	20	CTATAGCGACAGATCTTTTAGCGA	24
miR6272	86	TATGCTGTAAATGAGTTTCAT	21
miR9673-5p	18	TAAGACAAGCAAATTCACATG	21
miR5647	24	TACAATTTTGATGAGGATCCA	21
miR437	259	GGAATTTAAGAAGTTGGACTT	21
miR1223j	114	TGAAGACTCCATGCACCTCTA	21
miR7767-5p	508	CCCAAGATGAGTGCTCTCCC	20
miR5575	894	CTGGATTTAGAACTTTTGGTG	21
miR1061-3p	33	TGAGTACTTCAGTGGAATATG	21
miR5144-3p	29	TCTCCCAGAACCGACAAGAAG	21
miR5016	10	TTCTGTTTGGTTACTTGGAAA	21
miR5506	115	TGGATCGTTTGTCTATGTGT	20
miR1440b	38	TTTAAGGAGAAGGTATTTGAG	21
miR479	7	TGTGATGTTGGTTCGGCTCATC	22
miR395p-3p	87	TGAAATGTTTGGATTGGAACCC	22
miR7783-3p	130	AGCTCTGATACCACCTGATGTAGA	24
miR8553b	167	GTATTTTGATCACTGCATGAAG	22
miR397	8	ATTGAGTGAAGCAGTGTGAGA	21
miR5658	25	ATGATAGAGATTACGATGAAA	21
miR8717	8	ATTGAGTTGTTCATTCGAGACTAT	24
miR5721	62	GAAGATGGAGAGAAATGGA	19
miR8041a-3p	6	ATATGTATACCAATGAGCCTC	21
miR3630-5p	46	GCAAGTGACGATAAACAGACA	21
miR5667-3p	41	AGAACAGATCTGAAATGGTTTC	22
miR2610a	19	ATAATTCAGACTTGATGGCTT	21
miR7727-5p	588	TGATAGTTCAGTTGGTCTGTC	21
miR1128	14	ACTACTCCCTCCGTGCCGA	19
miR6135i	14	AATTGTGCCAATAAATATCTCAAC	24
miR7980a	64	AGAGATGAAGTCATGAATTTGGA	23
miR2619b-5p	77	ATATATTTTGATTTTTGACGA	21
miR1053-3p	86	CATCTCTTTGGACTATAGCCCAGT	24
miR8714	1763	ATGGATAAAGAAAGTAGAT	19
miR5072	41	TCGTTCCCCAGCAGAGTCGCCA	22
miR7508	63	CAAGAAAATGAAGCGGAAGATG	22
miR160a-3p	10	GCGTATGAGGAGCCAAGCATA	21
miR869-3p	100	CCTGGGTGCTGAGTAATGAC	20
miR8150	363	AGAACCTGTCAGATGATGAGTG	22
miR8777	44	TTTCCAATTAGAAGCACTGAA	21
miR7822	58	TCTGAAATCTGAACAAATGTC	21
miR415	34	AGACGAGAAGAAACAGGACAT	21
miR5769	159	TGGACAAATGGAAGACGACGA	21
miR3949	50	TCGATGTTGAGCAAAATGTAG	21
miR5370	6	CTGAAGATCTCCAAAAGGCAA	21
miR1511-3p	34	ACCGGCTCTGATACCATAAGTAAC	24
miR1432	311	CTAGAAAGATGACTGCCGAC	20
miR9559-5p	77	CTTTGGATTTTGTATTGATTG	21
