# Supplementary material for: Identification and comparative profiling of miRNAs in herbaceous peony (Paeonia lactiflora Pall.) with red/yellow bicoloured flowers
Source: Sci Rep. 2017 Mar 20;7:44926. doi: 10.1038/srep44926 (PMC5357961; doi:10.1038/srep44926)
Supplement: Supplementary Material S2 [file srep44926-s3.xls]

## Sheet: outer-petal1
Novel miRNAs in red outer-petal
miRNA ID	mfe	count	count (5p)	count (3p)	sequence (5p)	sequence (3p)	precursor miRNA sequence
outer-petal1-m0001	-45	20150	1053	18937	ATTCAGACAACCAGAGCGAGG	TTGCTCTGGTTTCTTTGAATTC	ACTCTTTTACAAGAATTCAGACAACCAGAGCGAGGCTTCTGCTAGAGAGATGCATCCGCGAGTCTTGCTCTGGTTTCTTTGAATTCTTGCAAGGAG
outer-petal1-m0002	-51.8	19679	581	18937	ATTCAGACAACCAGAGCAAGG	TTGCTCTGGTTTCTTTGAATTC	ACTCATTTGCAAGAATTCAGACAACCAGAGCAAGGCTTCTGCTACTGCTAGAGAGATGCATCCGCGAGTCTTGCTCTGGTTTCTTTGAATTCTTGCAAGGGG
outer-petal1-m0003	-42.2	78	-	76	-	GTGGTTGTTGTATGTGGCGCT	AATAGCCTTGTGCGATTGGTCATTACAGCCTACATCTTCTGGTTGGTCCGTGTTGAGGTTTACCACTCCGTGAATCACCACCCAGCGTTCTCTATGGGATCAGCACACTAAATTTTGTTATTGTGGTTGTTGTATGTGGCGCTTTAGGCTTAA
outer-petal1-m0004	-45.4	1607	1318	276	GCATAAAAGTGTAGGAAAGA	TTTCCTATGCCTTTATAGCAC	TTATATCTCGAAAATCATGTGCATAAAAGTGTAGGAAAGACTGATTCTGGCATATATATGTATGTGGGTCTTTCCTATGCCTTTATAGCACTTGTTTTCGAGGGCTTCTAC
outer-petal1-m0005	-45.4	1607	1318	276	GCATAAAAGTGTAGGAAAGA	TTTCCTATGCCTTTATAGCAC	TTATATCTCGAAAATCATGTGCATAAAAGTGTAGGAAAGACTGATTCTGGCATATATATGTATGTGGGTCTTTCCTATGCCTTTATAGCACTTGTTTTCGAGGGCTTCTAC
outer-petal1-m0006	-31.8	63	-	63	-	TCATGGCGATGATGAATAGTG	TTCGACACATTACTATTTACACATCCTATGCAAAAGTTACAAGATTTAGACAAACGGTTTGTTCCCCAAATATCAAGTCGTGACGAGTTTTTTTACGGGCTCCAAAAGACTAGGAAAAATGTGTCACTGTCATGGCGATGATGAATAGTGATAGCCCAGT
outer-petal1-m0007	-80.1	6	-	6	-	GGACGAAGAAGACGAATTCTT	CTCTGGGGTATGAAGATCAGCAAGACCCATCATCAAGTCCATTTCAATGTATTGAGATTCGTTACCAGTCAGCTCTTCAATGTTGTAGTCCTTGGAAGATTTGTCCTTTGTATCAAGCTGATCCCTTTTATTAACTTCTGAAAAGAAGTCCTTCAATTTTCCAAGAACTTGGCTTGCAGGGACCGGAAGAGTGGTGAGCTTTTCATCAGAGTGGGGATTCTTCTTTTGCGAGATAGAGCCATTTTTACATACTAGAAGAGTGGATTCTATGGACGAAGAAGACGAATTCTTGAGCTCCAGG
outer-petal1-m0008	-189	9	9	-	TTTCAGGTGGTGGTGTGAATC	-	CGCAGCATCGTTTCAGGTGGTGGTGTGAATCTTGCTTTTGAGTACCTCGGAGACAATATTCATAATTAAGATAATTTATCTACATATGATGCAGCATTTTACATTGATGGTGCGTGGTAGGATCCCGGCATACCCCTACGCACTGCACCATCAATGTAAAATGTTGCTTCATATGTAGATAAATTATCATAGTTATGAATACTGTCTCCGAGGTACTCAAAAGCTAGATCCACACCACCACCTGAAACGATACTGCGA
outer-petal1-m0009	-83	210	208	-	GGGTCGGTAAAAACAGGTTGC	-	CGAATGTAGTGGGTCGGTAAAAACAGGTTGCAGTCCTTTAGCTTCTTTAAAAGCCATGGATGCTGAGGCTAAACGAAAAGCGGTATTGAGCTTAGTTCGACATGTTCAAACATTGGCACGAGAATGTGAGTCCAATGATAAGGATGGAGTAACAGAGGGATTTGGTTTTGTCAAGGAACTTATTCGATCATGTGACCAAGTTGAGCGTTTGCAAATGGACATGACTGGACCAGACAATGCTAGAAGCGAGCAACCTGAAAATGCCACCTCTACAGAAGA
outer-petal1-m0010	-66.8	154	154	-	TTCTTGTACTCTTCCATTCTA	-	ATCGACTTCTTTCTTGTACTCTTCCATTCTAATAAACGCTTTAATCAGGGAAATAGAGGCGTCAAACATCACGTATTTTGTCGTCTCTTTTTCTTCTTTTTCTTACTTTTCTTACAATTTCCCCCGAACATGTGTACACTCCGGAGAAAAGACTCAGAGAGAAAGTCGTATCGTTGATATCCAGGAGAGAAAGTTTATATCCAGTAGTTTGTTGATTTTGTTGCCTGGTATTTAGAAAGGGGAAACGGAGAGAGGCGAGGAGATTGAAGTTTAG
outer-petal1-m0011	-57.1	1163	-	1124	-	TTTTGTACGCAACTCGGGCACC	GTCAACAATTTGGTGCCCAATTTGGGTACCAAATTGCCAACTCTTGAATCCAGAACCTTCCATTTGTCTGTGGAGTTCCAGGCTCAAAAGCTTTGGGCGATTTTGTACGCAACTCGGGCACCAATTTGTTGA
outer-petal1-m0012	-57.1	1163	-	1124	-	TTTTGTACGCAACTCGGGCACC	GTCAACAATTTGGTGCCCAATTTGGGTACCAAATTGCCAACTCTTGAATCCAGAACCTTCCATTTGTCTGTGGAGTTCCAGGCTCAAAAGCTTTGGGCGATTTTGTACGCAACTCGGGCACCAATTTGTTGA
outer-petal1-m0013	-40.3	10	10	-	TTGACAGACTGGAAGTCGAGA	-	ACCAAGAAGATTGACAGACTGGAAGTCGAGAGTCGGAAAGCTTTCGGTATATTTAATTTGATAACTTTTAACATAGGTAGATTAGTATATTTAATTTACAAGTCATTATGCGTGTGTGTGTATGATCCAATCATGATAAATTTGTTTTGCGGCATTTTTACTCTTAATTTGTCAATTTTTTTTCG
outer-petal1-m0014	-24.9	31	31	-	TTCCAATGGAGAAATTACTGG	-	TTATGAACGATTCCAATGGAGAAATTACTGGGTTTTGCGTTGTCATGCAACGAGTTACCCCGGTAGCTTTTTATGAAAATTGTTTTAAA
outer-petal1-m0015	-45.6	34	34	-	TAATTTCTTTGATCTGTTCCC	-	CTGTCACCTTTAATTTCTTTGATCTGTTCCCAAAATTTCTTTTCCTATGCATTTATCGCCCAAAATATATACTAAATGAATATTCTCATCAGAAAATGGTAAATGACAGAAGAGTTGAAGCAAGCCTTTAATTTTCGCCATGAAGAGAAAAACTTGCAGCTTCCACCTTCAAAATTCGTATTCCACGTTCCACGTCGCAATTTAACAGCAGCTCGCGAAAATAGTCACCAGAATTTTTATGTCTTAAGAAGGAAAAGGAACGAAAGAAGAAAATAAAATCG
outer-petal1-m0016	-50.4	2256	1	2238	TCGATCCATTCTTCGATCGCT	CGGTGGAAGAATGGGTTCGGGG	CCGACTTCCTCCTCGATCCATTCTTCGATCGCTCCAAAAGTCCTCTCTTTTGCAGCGGTGGAAGAATGGGTTCGGGGTGGAAGAATG
outer-petal1-m0017	-35.1	16	15	-	TTGCTTCGGAAGTAAAGAGGG	-	CTATATCGATTTGCTTCGGAAGTAAAGAGGGAAGGAGTGAGGTACATACTCGCCCTAAACAAATAAAGTTAGAACTTTTGATCGGTGTTTTAAACTGAGTTTATAGTGTATTTAGAGCTGTTTGGGTTTATTAAAATCTCTTTTATTTTTGTTGTTGTGGGAAGGGA
outer-petal1-m0018	-33.1	13	13	-	TTTAAAGGGTTTGTGACAAGC	-	TTTGCCAGTGTTTAAAGGGTTTGTGACAAGCTTTTAGGGCTTATCACAAGCCCTTTAAATATCGACAAAT
outer-petal1-m0019	-78.2	30	30	-	ATTTGTAGTACCTTCATCTAG	-	AGCTTACAAAATTTGTAGTACCTTCATCTAGGCCTTCATAACCATATACTAGAATTTGGTAGCAATGTGTCAAAATAGAGTTGATTTACATCTCCCTAAGACTCTTCTCTTCGTGATTGATTAGCTTCACCGAAAATTTCATTGGGAACTCTGTTATGGCACATTGTTACCAGTGAAGGCTGAGATGTTGCTAAGTACAACAAATTTTGTGAGAT
outer-petal1-m0020	-47.6	317	96	221	AGCGCTAAAAGGTAGGAAAGA	TTTCCTAGTCTTTTAGGGCTCG	TTGTATCTCGAAAATCTTTGAGCGCTAAAAGGTAGGAAAGACGGTTAGCATCTGTTGCAATTTCGTCGTCTTTCCTAGTCTTTTAGGGCTCGTTGTTTTCGAGGACTTCTCC
outer-petal1-m0021	-117.4	2285	4	2240	GGAAGTGTTTTAGAGGTCAAT	TGACCTCTATAACACTTCCTA	TACTGTCGTTGTAGGAAGTGTTTTAGAGGTCAATGCGCTCCTGAATGCTCGCAAGCTAACCAGCCCGGTCTTCCTATGCCGGTGCTGGTTTTATCCATCAAAGTCAAGGATCCAGAAGAAAAATAAGCTATGCAGGGCTGGAATGGCTTGGAAGGAACATAGTCGATCCCGTCGATTAGCTAGATTGCGAGCATTCGCATTGACCTCTATAACACTTCCTATAACGACAGT
outer-petal1-m0022	-33	1505	1437	5	TAAGCATGTTCTCCTCAGCCA	GTTGAGGGGAACATGCTT	TTTAAGATCATAAGCATGTTCTCCTCAGCCACATGGTACTTAGTTTAATTATCAAAGGCATATATTTTGGTTGAGGGGAACATGCTT
outer-petal1-m0023	-30.7	35	21	13	ATTGTAAATTTTCTTTCGTCATC	TGGCGTGAAAGAAAATTTGCAATAC	GAGAAAAATAATTGTAAATTTTCTTTCGTCATCGGAAACCTTTTTTTTTTCAAGAAAACAATTTGCTTCTTCGGTGGCGTGAAAGAAAATTTGCAATACTTTTTCGT
outer-petal1-m0024	-20.6	7485	6205	951	TCGGCTGTTTGTTTATTCTCAA	GAGGTTGAACTGGCTAGCTTG	TCGGCTGGATTTCGGCTGTTTGTTTATTCTCAAAATCTAGAAGGTGGAGTGTCGAGGTTGAACTGGCTAGCTTGTTTATTCCGT
outer-petal1-m0025	-33.5	9	-	9	-	TTATTCTTCTATAGCTCTTTC	GGAGGGGGAGAGGAAAAGCCAGGGGAAGAATAAAAAAAATGTTTTTAAAAATCGACAAAAACACTTTTATTAAACAAAACACAAGAAGATAAACGAAGAAAAAAAATACATCACCTGCTTTATTCTTCTATAGCTCTTTCCATCCTCCTC
outer-petal1-m0026	-35.2	19	19	-	TTTTGTTGTTGGTCATCTAATC	-	CATGGATATGTTTTGTTGTTGGTCATCTAATCGTTGTTTTTTCTTCAAAAGTTGCACTCTTCATGCATGGCAGTATGGTTAGATGACCATCAACGAACACATTTGTGT
outer-petal1-m0027	-46.2	215	208	-	GGGTCGGTAAAAACAGGTTGC	-	CGAATGTAGTGGGTCGGTAAAAACAGGTTGCAGTCCTTTAGCTTCTTTAAAAGCCATGGATGCTCAGGCTAATATTAAACGAAAAGCGGTATCGAGCAACGTTTGCAGATGGACATGACTGGACTTGACAATGCTAGAAGCGAGCAGCCTGAAAATGCCATCCCTACAGGAGA
outer-petal1-m0028	-46.2	215	208	-	GGGTCGGTAAAAACAGGTTGC	-	CGAATGTAGTGGGTCGGTAAAAACAGGTTGCAGTCCTTTAGCTTCTTTAAAAGCCATGGATGCTCAGGCTAATATTAAACGAAAAGCGGTATCGAGCAACGTTTGCAGATGGACATGACTGGACTTGACAATGCTAGAAGCGAGCAGCCTGAAAATGCCATCCCTACAGGAGA
outer-petal1-m0029	-26.8	87	-	84	-	TCAAAACTAACATCTTTCAAC	TCGTTAGGCAAGTTGAAACATGCTAGTTTTGGCCAGAAGCGTGTACTCAAAACTAACATCTTTCAACTCGCCGCACG
outer-petal1-m0030	-46.2	215	208	-	GGGTCGGTAAAAACAGGTTGC	-	CGAATGTAGTGGGTCGGTAAAAACAGGTTGCAGTCCTTTAGCTTCTTTAAAAGCCATGGATGCTCAGGCTAATATTAAACGAAAAGCGGTATCGAGCAACGTTTGCAGATGGACATGACTGGACTTGACAATGCTAGAAGCGAGCAGCCTGAAAATGCCATCCCTACAGGAGA
outer-petal1-m0031	-33.1	73	73	-	ACTATGCTGTACCCTAACCTC	-	TTGAACCTGAACTATGCTGTACCCTAACCTCGGCAACAGATTAATCCTCAATTTTGCAGAGGTTATCGTGAAAGCATAGTTCCGATTAAGGTTTTG
outer-petal1-m0032	-43.7	46	19	26	TGTACTAGAGGGTAGGAAAGA	TTTCCTATACTTTTAGTGCCAG	GTTATATCTCGAAAATGATTTGTACTAGAGGGTAGGAAAGACTGATACTGGTTTATGTTGTGTTGTAATTTTGTCTTTCCTATACTTTTAGTGCCAGTTGTTTTCGAGGGCTGCTTC
outer-petal1-m0033	-49.1	7	7	-	TAACAAAGATGGACTGTAGCA	-	CAAAAAGCCTTAACAAAGATGGACTGTAGCACTTGCATTGTCAATTGCTTTTGACAATGCAAATGCTACAGTCCATCTTTG
outer-petal1-m0034	-26.2	87	-	84	-	TCAAAACTAACATCTTTCAAC	TCGCTGGGCAAGTTGAAACATGCTAGTTTTGGCCAGAAGCGTGTACTCAAAACTAACATCTTTCAACTCGCCGCACG
outer-petal1-m0035	-18.5	1127	1127	-	TCTCACCCTTGTCAGTCTGGCAC	-	TCTATAAACTTCTCACCCTTGTCAGTCTGGCACCAGTATATGCACCGAAAGGAGGTGAGGGGCAACATTG
outer-petal1-m0036	-21.2	8458	-	8398	-	CCTTTGAATTTTGCGAGCTCGA	TTGGACTCGAAGAAGCCTTGAGCTGGATCAGGTCGATCAGGGGTAGATACATAGAAAGAGCCTTTGAATTTTGCGAGCTCGATCAGGTCGAT
outer-petal1-m0037	-38.9	395	391	-	AATTACTGCCTTGGACACTGT	-	TGCGTGGCAGAATTACTGCCTTGGACACTGTTTCACTGTTCCCAAAGCAGAAACTCTGTGTAGGGGAAGAGGTAGTCGGAGTAGAGACGAGAGCAACAGAGTTTCGGTGGCATGTGATTGAGAAGTACGAG
outer-petal1-m0038	-25	11	10	-	CGATATGTTTGCTTGGTGAAG	-	AAGCGATATGCGATATGTTTGCTTGGTGAAGAAAGATGACAGTTTTTCTTGGTAAAATATAAACTGACCCGTTGATAGACAAGTTTTATAATCGAACTCCATTTGCTTCTCTCAAGCATGTATGTATATAGAGG

## Sheet: inner-petal1
Novel miRNAs in yellow inner-petal
miRNA ID	mfe	count	count (5p)	count (3p)	sequence (5p)	sequence (3p)	precursor miRNA sequence
inner-petal1-m0001	-21.1	5	5	-	CAGAAAGACTATCTAAACGTT	-	ACCATCTGTGCAGAAAGACTATCTAAACGTTCCTCCATGCTATGGTTTCAGCGTGGATATCTTCTTTGCCTTATTGGTG
inner-petal1-m0002	-45	19327	490	18750	ATTCAGACAACCAGAGCGAGG	TTGCTCTGGTTTCTTTGAATTC	ACTCTTTTACAAGAATTCAGACAACCAGAGCGAGGCTTCTGCTAGAGAGATGCATCCGCGAGTCTTGCTCTGGTTTCTTTGAATTCTTGCAAGGAG
inner-petal1-m0003	-57	19499	662	18750	ATTCAGACAACCAGAGCAAGG	TTGCTCTGGTTTCTTTGAATTC	ACAGTCACTCATTTGCAAGAATTCAGACAACCAGAGCAAGGCTTCTGCTACTGCTAGAGAGATGCATCCGCGAGTCTTGCTCTGGTTTCTTTGAATTCTTGCAAGGGGAGGCTTCTAC
inner-petal1-m0004	-24.1	8	7	-	CGGCTATGGACTCGACATCATCG	-	CGGCTATGGACTCGACATCATCGAAACCCAGAAGAGCTACACTGACACCATTGTGATGGACGGTCCGGCAGCCGA
inner-petal1-m0005	-24.1	8	7	-	CGGCTATGGACTCGACATCATCG	-	CGGCTATGGACTCGACATCATCGAAACCCAGAAGAGCTACACTGACACCATTGTGATGGACGGTCCGGCAGCCGA
inner-petal1-m0006	-45.4	1378	1219	150	GCATAAAAGTGTAGGAAAGA	TTTCCTATGCCTTTATAGCAC	TTATATCTCGAAAATCATGTGCATAAAAGTGTAGGAAAGACTGATTCTGGCATATATATGTATGTGGGTCTTTCCTATGCCTTTATAGCACTTGTTTTCGAGGGCTTCTAC
inner-petal1-m0007	-45.4	1378	1219	150	GCATAAAAGTGTAGGAAAGA	TTTCCTATGCCTTTATAGCAC	TTATATCTCGAAAATCATGTGCATAAAAGTGTAGGAAAGACTGATTCTGGCATATATATGTATGTGGGTCTTTCCTATGCCTTTATAGCACTTGTTTTCGAGGGCTTCTAC
inner-petal1-m0008	-31.8	88	-	86	-	TCATGGCGATGATGAATAGTG	TTCGACACATTACTATTTACACATCCTATGCAAAAGTTACAAGATTTAGACAAACGGTTTGTTCCCCAAATATCAAGTCGTGACGAGTTTTTTTACGGGCTCCAAAAGACTAGGAAAAATGTGTCACTGTCATGGCGATGATGAATAGTGATAGCCCAGT
inner-petal1-m0009	-36.7	8	8	-	CGAAAATTTTCGGATTTGAAA	-	GAATCCAGTCCGAAAATTTTCGGATTTGAAAAAATTGTCGTCCAAATTTTTTTGGATTTTTCAGATTCCGAATATTTTCGGACAAAATCGGATTG
inner-petal1-m0010	-30.8	12	12	-	CTTTGACACGAACACGACACGA	-	GTACTACTTTCTTTGACACGAACACGACACGACTTCGGGGTTGTAATAAAACCAACACAAACACGACTCAAACTCGAAATTTTGTGTTTGGTTCGTGTCAATTTTGTTTCGTGT
inner-petal1-m0011	-30.8	12	12	-	CTTTGACACGAACACGACACGA	-	GTACTACTTTCTTTGACACGAACACGACACGACTTCGGGGTTGTAATAAAACCAACACAAACACGACTCAAACTCGAAATTTTGTGTTTGGTTCGTGTCAATTTTGTTTCGTGT
inner-petal1-m0012	-30.8	12	12	-	CTTTGACACGAACACGACACGA	-	GTACTACTTTCTTTGACACGAACACGACACGACTTCGGGGTTGTAATAAAACCAACACAAACACGACTCAAACTCGAAATTTTGTGTTTGGTTCGTGTCAATTTTGTTTCGTGT
inner-petal1-m0013	-30.8	12	12	-	CTTTGACACGAACACGACACGA	-	GTACTACTTTCTTTGACACGAACACGACACGACTTCGGGGTTGTAATAAAACCAACACAAACACGACTCAAACTCGAAATTTTGTGTTTGGTTCGTGTCAATTTTGTTTCGTGT
inner-petal1-m0014	-26	67	4	62	ATCGCCGTTGGGTGCGGGCGTCGCT	TGATAACAATATCTGGCTCTTC	CTTCAGACGATTGAATCGCCGTTGGGTGCGGGCGTCGCTTTCAACCACAGCAGTGATAACAATATCTGGCTCTTCAATGTCTGGA
inner-petal1-m0015	-40.9	5	5	-	TCTGTGAAGATAGAGCAGTG	-	GAAGGAGATGTCTGTGAAGATAGAGCAGTGAGATACAGTTGCCGAGTGAGAAAGAAGAGGAAAATAGAGTAATTTTGGCATAAAATACTGGGGGAATGGTTCAAATCCTTGGCTCTCCTCCTCTTTTTTCTTTGCGCATGTGATTATTATGCAGATACCCTTTT
inner-petal1-m0016	-83	248	244	-	GGGTCGGTAAAAACAGGTTGC	-	CGAATGTAGTGGGTCGGTAAAAACAGGTTGCAGTCCTTTAGCTTCTTTAAAAGCCATGGATGCTGAGGCTAAACGAAAAGCGGTATTGAGCTTAGTTCGACATGTTCAAACATTGGCACGAGAATGTGAGTCCAATGATAAGGATGGAGTAACAGAGGGATTTGGTTTTGTCAAGGAACTTATTCGATCATGTGACCAAGTTGAGCGTTTGCAAATGGACATGACTGGACCAGACAATGCTAGAAGCGAGCAACCTGAAAATGCCACCTCTACAGAAGA
inner-petal1-m0017	-66.8	327	319	-	TTCTTGTACTCTTCCATTCTA	-	ATCGACTTCTTTCTTGTACTCTTCCATTCTAATAAACGCTTTAATCAGGGAAATAGAGGCGTCAAACATCACGTATTTTGTCGTCTCTTTTTCTTCTTTTTCTTACTTTTCTTACAATTTCCCCCGAACATGTGTACACTCCGGAGAAAAGACTCAGAGAGAAAGTCGTATCGTTGATATCCAGGAGAGAAAGTTTATATCCAGTAGTTTGTTGATTTTGTTGCCTGGTATTTAGAAAGGGGAAACGGAGAGAGGCGAGGAGATTGAAGTTTAG
inner-petal1-m0018	-57.1	613	-	584	-	TTTTGTACGCAACTCGGGCACC	GTCAACAATTTGGTGCCCAATTTGGGTACCAAATTGCCAACTCTTGAATCCAGAACCTTCCATTTGTCTGTGGAGTTCCAGGCTCAAAAGCTTTGGGCGATTTTGTACGCAACTCGGGCACCAATTTGTTGA
inner-petal1-m0019	-57.1	613	-	584	-	TTTTGTACGCAACTCGGGCACC	GTCAACAATTTGGTGCCCAATTTGGGTACCAAATTGCCAACTCTTGAATCCAGAACCTTCCATTTGTCTGTGGAGTTCCAGGCTCAAAAGCTTTGGGCGATTTTGTACGCAACTCGGGCACCAATTTGTTGA
inner-petal1-m0020	-81.5	5	-	5	-	CTGACATCTTCAACTCTCTTT	AGAGGATGAAAAAGAGGTTCGGGATGATTCAGTTGAGTTTCGATGTTTCTCTTTTACAACCTTCTTTGGATTTTTTTCCTGCAACTTTGTTTTCTGTAATGTAATGTCTGTCGCCAGTTCATCTTTGCCATCTTGAATTGCTGGTGGAAGCTTCTTGTGGCTTGTTCGTCGGCCGGTGAGGAAACGGTGACCATCAAAGAGCTGAAAGAGCCCGTTCATGCACCCAATCTGCTTGTGCAGATCTGGGTTTTCATCTGTCAAGGAACGTAAAAGTTTTGCTGACATCTTCAACTCTCTTTATAATTCCAC
inner-petal1-m0021	-81.5	5	-	5	-	CTGACATCTTCAACTCTCTTT	AGAGGATGAAAAAGAGGTTCGGGATGATTCAGTTGAGTTTCGATGTTTCTCTTTTACAACCTTCTTTGGATTTTTTTCCTGCAACTTTGTTTTCTGTAATGTAATGTCTGTCGCCAGTTCATCTTTGCCATCTTGAATTGCTGGTGGAAGCTTCTTGTGGCTTGTTCGTCGGCCGGTGAGGAAACGGTGACCATCAAAGAGCTGAAAGAGCCCGTTCATGCACCCAATCTGCTTGTGCAGATCTGGGTTTTCATCTGTCAAGGAACGTAAAAGTTTTGCTGACATCTTCAACTCTCTTTATAATTCCAC
inner-petal1-m0022	-45.6	52	51	-	TAATTTCTTTGATCTGTTCCC	-	CTGTCACCTTTAATTTCTTTGATCTGTTCCCAAAATTTCTTTTCCTATGCATTTATCGCCCAAAATATATACTAAATGAATATTCTCATCAGAAAATGGTAAATGACAGAAGAGTTGAAGCAAGCCTTTAATTTTCGCCATGAAGAGAAAAACTTGCAGCTTCCACCTTCAAAATTCGTATTCCACGTTCCACGTCGCAATTTAACAGCAGCTCGCGAAAATAGTCACCAGAATTTTTATGTCTTAAGAAGGAAAAGGAACGAAAGAAGAAAATAAAATCG
inner-petal1-m0023	-50.4	2200	-	2180	-	CGGTGGAAGAATGGGTTCGGGG	CCGACTTCCTCCTCGATCCATTCTTCGATCGCTCCAAAAGTCCTCTCTTTTGCAGCGGTGGAAGAATGGGTTCGGGGTGGAAGAATG
inner-petal1-m0024	-35.1	31	30	-	TTGCTTCGGAAGTAAAGAGGG	-	CTATATCGATTTGCTTCGGAAGTAAAGAGGGAAGGAGTGAGGTACATACTCGCCCTAAACAAATAAAGTTAGAACTTTTGATCGGTGTTTTAAACTGAGTTTATAGTGTATTTAGAGCTGTTTGGGTTTATTAAAATCTCTTTTATTTTTGTTGTTGTGGGAAGGGA
inner-petal1-m0025	-33.1	11	11	-	TTTAAAGGGTTTGTGACAAGC	-	TTTGCCAGTGTTTAAAGGGTTTGTGACAAGCTTTTAGGGCTTATCACAAGCCCTTTAAATATCGACAAAT
inner-petal1-m0026	-78.2	33	32	-	ATTTGTAGTACCTTCATCTAG	-	AGCTTACAAAATTTGTAGTACCTTCATCTAGGCCTTCATAACCATATACTAGAATTTGGTAGCAATGTGTCAAAATAGAGTTGATTTACATCTCCCTAAGACTCTTCTCTTCGTGATTGATTAGCTTCACCGAAAATTTCATTGGGAACTCTGTTATGGCACATTGTTACCAGTGAAGGCTGAGATGTTGCTAAGTACAACAAATTTTGTGAGAT
inner-petal1-m0027	-47.6	272	97	175	AGCGCTAAAAGGTAGGAAAGA	TTTCCTAGTCTTTTAGGGCTCG	TTGTATCTCGAAAATCTTTGAGCGCTAAAAGGTAGGAAAGACGGTTAGCATCTGTTGCAATTTCGTCGTCTTTCCTAGTCTTTTAGGGCTCGTTGTTTTCGAGGACTTCTCC
inner-petal1-m0028	-117.4	2184	6	2143	GGAAGTGTTTTAGAGGTCAAT	TGACCTCTATAACACTTCCTA	TACTGTCGTTGTAGGAAGTGTTTTAGAGGTCAATGCGCTCCTGAATGCTCGCAAGCTAACCAGCCCGGTCTTCCTATGCCGGTGCTGGTTTTATCCATCAAAGTCAAGGATCCAGAAGAAAAATAAGCTATGCAGGGCTGGAATGGCTTGGAAGGAACATAGTCGATCCCGTCGATTAGCTAGATTGCGAGCATTCGCATTGACCTCTATAACACTTCCTATAACGACAGT
inner-petal1-m0029	-52.9	8	5	3	TTCGTATCAAACGGCTCAGCAG	ACTGGGCAAGTTGTGCGAATC	TCTGATGGGGTTCGTATCAAACGGCTCAGCAGGCTCCGCCAAGCCATTCAAGTTCTTGATCTACGGTCGAACTGGCTGGATAGGCGGCTTACTGGGCAAGTTGTGCGAATCCCAAGGGAT
inner-petal1-m0030	-30.7	24	20	4	ATTGTAAATTTTCTTTCGTCATC	TGGCGTGAAAGAAAATTTGCAATAC	GAGAAAAATAATTGTAAATTTTCTTTCGTCATCGGAAACCTTTTTTTTTTCAAGAAAACAATTTGCTTCTTCGGTGGCGTGAAAGAAAATTTGCAATACTTTTTCGT
inner-petal1-m0031	-51	21345	59	20541	GACACGTATATGAGCAGGAG	CTTGCCATGTCCGGATTGTCCA	AACCCGTGGTGACACGTATATGAGCAGGAGTTCGCTTTGATGGTTCTTCACCCATGCTTTCTTAGCTGACCCATACAAAATGAGAAATAATAATCGTCTTTCTATTGTTGCTCCAGCATCATATCTTTCTCAACCAAGCTTCATCATGCTTTTCATTAGGCCTATAAACGAATCAAAGGCATTATGTTCTTCGTAGCATTGTCTTAACTGAGCAATCAGTGTTCTCTTGCCATGTCCGGATTGTCCAACTATAATTT
inner-petal1-m0032	-57.8	5	-	5	-	TGGCTTTTCCTCTCCCCCTCC	GGACGATAAAAGGAGGAGGATGGAAAGAGCTATAGAAGAATAAAGCAGGTGATGTATTTTTTTTCTTCGTTTATCTTCTTGTGTTTTGTTTAATAAAAGTGTTTTTGTCGATTTTTAAAAACATTTTTTTTATTCTTCCCCTGGCTTTTCCTCTCCCCCTCCTTTTGTTGTT
inner-petal1-m0033	-35.2	12	11	-	TTTTGTTGTTGGTCATCTAATC	-	CATGGATATGTTTTGTTGTTGGTCATCTAATCGTTGTTTTTTCTTCAAAAGTTGCACTCTTCATGCATGGCAGTATGGTTAGATGACCATCAACGAACACATTTGTGT
inner-petal1-m0034	-46.2	253	244	-	GGGTCGGTAAAAACAGGTTGC	-	CGAATGTAGTGGGTCGGTAAAAACAGGTTGCAGTCCTTTAGCTTCTTTAAAAGCCATGGATGCTCAGGCTAATATTAAACGAAAAGCGGTATCGAGCAACGTTTGCAGATGGACATGACTGGACTTGACAATGCTAGAAGCGAGCAGCCTGAAAATGCCATCCCTACAGGAGA
inner-petal1-m0035	-46.2	253	244	-	GGGTCGGTAAAAACAGGTTGC	-	CGAATGTAGTGGGTCGGTAAAAACAGGTTGCAGTCCTTTAGCTTCTTTAAAAGCCATGGATGCTCAGGCTAATATTAAACGAAAAGCGGTATCGAGCAACGTTTGCAGATGGACATGACTGGACTTGACAATGCTAGAAGCGAGCAGCCTGAAAATGCCATCCCTACAGGAGA
inner-petal1-m0036	-41.5	21	8	12	TTTCAACTTGCCGCACGATTG	ATCGTGCGGCGAGTTGAAAGA	ATCTTTCAACTTGCCGCACGATTGCGTGGCTTCCAATCGTGCGGCGAGTTGAAAGATG
inner-petal1-m0037	-46.2	253	244	-	GGGTCGGTAAAAACAGGTTGC	-	CGAATGTAGTGGGTCGGTAAAAACAGGTTGCAGTCCTTTAGCTTCTTTAAAAGCCATGGATGCTCAGGCTAATATTAAACGAAAAGCGGTATCGAGCAACGTTTGCAGATGGACATGACTGGACTTGACAATGCTAGAAGCGAGCAGCCTGAAAATGCCATCCCTACAGGAGA
inner-petal1-m0038	-43.7	65	22	43	TGTACTAGAGGGTAGGAAAGA	TTTCCTATACTTTTAGTGCCAG	GTTATATCTCGAAAATGATTTGTACTAGAGGGTAGGAAAGACTGATACTGGTTTATGTTGTGTTGTAATTTTGTCTTTCCTATACTTTTAGTGCCAGTTGTTTTCGAGGGCTGCTTC
inner-petal1-m0039	-49.1	9	9	-	TAACAAAGATGGACTGTAGCA	-	CAAAAAGCCTTAACAAAGATGGACTGTAGCACTTGCATTGTCAATTGCTTTTGACAATGCAAATGCTACAGTCCATCTTTG
inner-petal1-m0040	-18.5	982	979	2	TCTCACCCTTGTCAGTCTGGCAC	GCACCGAAAGGAGGTGAGGGG	TCTATAAACTTCTCACCCTTGTCAGTCTGGCACCAGTATATGCACCGAAAGGAGGTGAGGGGCAACATTG
inner-petal1-m0041	-21.2	7901	-	7855	-	CCTTTGAATTTTGCGAGCTCGA	TTGGACTCGAAGAAGCCTTGAGCTGGATCAGGTCGATCAGGGGTAGATACATAGAAAGAGCCTTTGAATTTTGCGAGCTCGATCAGGTCGAT
inner-petal1-m0042	-38.9	387	383	-	AATTACTGCCTTGGACACTGT	-	TGCGTGGCAGAATTACTGCCTTGGACACTGTTTCACTGTTCCCAAAGCAGAAACTCTGTGTAGGGGAAGAGGTAGTCGGAGTAGAGACGAGAGCAACAGAGTTTCGGTGGCATGTGATTGAGAAGTACGAG
