# Supplementary material for: Identification and comparative profiling of miRNAs in herbaceous peony (Paeonia lactiflora Pall.) with red/yellow bicoloured flowers
Source: Sci Rep. 2017 Mar 20;7:44926. doi: 10.1038/srep44926 (PMC5357961; doi:10.1038/srep44926)
Supplement: Supplementary Material S3 [file srep44926-s4.xls]

## Sheet: outer-petal2
Conserved miRNAs in red outer-petal 2
miRNA family	Count	Sequence	Length
miR396b-5p	230516	TTCCACAGCTTTCTTGAACTT	21
miR159a	164729	TTTGGATTGAAGGGAGCTCTA	21
miR5213-5p	49391	TGCGTGTGTCTTCACCTCTGA	21
miR166a-3p	66747	TCGGACCAGGCTTCATTCCCC	21
miR2109	9224	TGCGCGTATCTTCGCCTCTGA	21
miR171b-3p	5220	TTGAGCCGTGCCAATATCACG	21
miR162a-3p	4051	TCGATAAACCTCTGCATCCAG	21
miR396b-3p	5845	GCTCAAGAAAGCTGTGGGAAA	21
miR166m	3663	TCGGACCAGGCTTCATTCCCT	21
miR390a-3p	3610	CGCTATCCATCCTGAGTCTCA	21
miR894	5897	TTTCACGTCGGGTTCACCA	19
miR156e-3p	7073	GCTCTCTCTTCGTCTGTCATC	21
miR6478	10024	CCGACCTTAGCTCAGTTGGTA	21
miR168a-3p	1952	CCCGCCTTGCATCAACTGAAT	21
miR858b	1541	TTCGTTGTCTGTTCGACCTTG	21
miR159b-3p	2158	TATTGGAGTGAAGGGAGCTCC	21
miR403-3p	1439	TTAGATTCACGCACAAACCCG	21
miR156d	1850	TTGACAGAAGAGAGGGAGCAC	21
miR168a-5p	1443	TCGCTTGGTGCAGGTCGGGAA	21
miR167a	1937	TGAAGCTGCCAGCATGATCTGA	22
miR5077	4081	TTCACGTCGGGTTCACCA	18
miR390b-5p	841	AAGCTCAGGAGGGATAGCACC	21
miR394a	629	TTGGCATTCTGTCCACCTCC	20
miR395a	735	CTGAAGTGTTTGGGGGAACTC	21
miR319q	550	TGGACTGAAGGGTGCTCCTAC	21
miR6113	10898	CGAAACTCAAGAAAACGTTGT	21
miR7984a	15357	TCCGACTTTGTGAAATGACTT	21
miR1159.1	6520	ATGCCCGTCGCCCGATTGCCG	21
miR319a-3p	1722	TTGGACTGAAGGGAGCTCCC	20
miR838-3p	595	CTTTCTTCTTCTTCTGTGGAA	21
miR171c-5p	358	TATTGGTCCGGTTCAATCAGA	21
miR1854-5p	1240	TGGTGTGATTATGTAGATTGG	21
miR8125	481	CATGGAAAGAATGGATGACGA	21
miR165a-3p	201	TCGGACCAGGCTTCATCCCCC	21
miR4348b	1161	TCTTTGAATTTTGGACATTAG	21
miR6300	8809	TTCGTTGTAGTCTAGTTGG	19
miR3627-5p	129	TTGTCGCAGGAGTGATGGCACT	22
miR5139	3355	AATCCTGGCTGCGGAACCA	19
miR857	288	TTTTGATTTTGAAGTTGTATG	21
miR8046-3p	1118	CGTATGAACTTTCGATATAAT	21
miR837-3p	353	AGACGAATCCAAAAACTGTGG	21
miR6186	1009	TGAGGAAGTGCGCTGAGTGAG	21
miR6171	217	AGGTGGATGGCTTGAAGGCTT	21
miR4221	2348	TTTTCGTCTTTGAATTCTTTC	21
miR8175	275	TTCGATCCCCGGCAACGGCGCCA	23
miR827	88	TTAGATGACCATCAACGAACA	21
miR1888a	817	TAAGTTAAAATTTGGACGTAA	21
miR5185m-3p	608	TTTGAAAGTTAACTGGAAGGC	21
miR167d-3p	94	GATCATGCTGTCAGTTTCACC	21
miR5530	234	ATGGTGTCGTATTACTTCGTC	21
miR2662	157	AGACTAAAAATGTGAACCAAA	21
miR7696a-3p	9606	TTCAAATGAGAACTTTGAAG	20
miR5813	2970	ACAGCAGGACGGTGGTCATGGA	22
miR444b.2	1229	TCATTGTTGTGCTCGAAGCTT	21
miR8182	466	TTCTGTTTGCTTTTGTTGATT	21
miR477a-3p	65	GTTGGGAGTCTTTTTGGGAGG	21
miR5059	682	TCGATCCTGGGCAGCAACACCA	22
miR2658	102	TGCTGACCTTGTATTTGATCA	21
miR9672-5p	366	CTGTATGACGTCGTGGTGTAC	21
miR2868	428	TTGGTTTTTGGAGCTTAGAAA	21
miR8746	212	TCTTATTTCACTGTCTCTATA	21
miR9776	124	TTGCATGAGGATGTAGCAATG	21
miR9484	4077	TAGGCAAGGGAAGTCGGC	18
miR169j-3p	3136	TGGTGAAGCCTTCGTGACGG	20
miR172c-3p	106	CAAAATTCTTGATGACGCTGC	21
miR6450a	565	TTTTTTTCAGGACTCAAGGCT	21
miR160a-5p	81	TGCCTGGCTCCCTGTATGCCA	21
miR172c	54	AGAATCTTGATGATGCTGCAG	21
miR2916	1804	GGGGCTCGAAGACGATCAGAT	21
miR7997a	180	ATGCTTTCTCGGATCTTCAAA	21
miR1028b-5p	144	TCTAGATCTAGTATGCACACC	21
miR9664-3p	131	TTCAGTCCTGGATGTGGTTAG	21
miR2199	4645	TGATAACTCGACGGATCGC	19
miR7990a	298	TTAAAATGATGTGACTTTGCCT	22
miR7532a	3296	GAACAGCCTCTGGTCGATGGA	21
miR1515	36	TCATTTTTGCGTGCAATGATCC	22
miR8722	2268	CATTGTTTCGCTCTTCATCTTC	22
miR1049	37	CCTCTCTTCGCCAACAGGTCT	21
miR9552b-3p	3036	TGGCGAGAGACCGATAGC	18
miR5741a	51	TTGGACTAAATCTGATGGCTT	21
miR8762b	464	TTGTTTGTTAACTTTGTTTCAT	22
miR2864.2	367	TTGATTTGATTGTATCGGTAC	21
miR393a-5p	36	TCCAAAGGGATCGCATTGATCC	22
miR8033-5p	50	TTCCACAATCTGCAGAAATGA	21
miR863-5p	337	TAATGCTCTTGTTGGTCCAAT	21
miR6425a-3p	110	TCCATGGAAGCTAAAGGACTG	21
miR1511	408	AACCAGAGCTCTGATACCAATCTG	24
miR1881	328	AATGATTGTAGTAGTGGTGGTGGT	24
miR164a	24	TGGAGAAGCAGGGCACGTGCA	21
miR849	178	TAACTAAAGATTGTGTAGATT	21
miR5575	929	CTGGATTTAGAACTTTTGGTG	21
miR164c-3p	139	GATGACGACTCCTTCTCCAGC	21
miR7817b	482	CTATTCTGGTTGCCTGAACGGT	22
miR398	23	GGAGCGACTTGAGATCACATG	21
miR1521a	205	CTGTTGAGTGGAAAAGTGTTG	21
miR3434-3p	175	TCAAAATGAGTAGATAAACCA	21
miR7494d	2392	TCAGTGGACTTCTCGCGACGTT	22
miR535	63	GACAACGATCGAGAGAACCGC	21
miR829-5p	39	TATTTTGAAAGCTTTGATTTTTGAA	25
miR2111m-3p	1465	GCCCGGGATATAGATTCT	18
miR5012	114	TTTTACTGCTACGTTGTCTCT	21
miR3706	393	TTTGGGAAGAAAATTGATAAGA	22
miR4230	173	TGTCTTCGGAAAATTCACCCC	21
miR7536a	651	TAAGAATGGCTGAAGAGTG	19
miR2653a	237	CACTGCTGCTGCGAACATAAT	21
miR4414a-5p	20	AGCTGCTGACTCGTTCATTCA	21
miR7722-3p	442	GAAGGGTTCGAGTGAGAGC	19
miR162b	15	TCGATAAGCCTCTGCATCCAG	21
miR2118-5p	4052	GTCGATGGAACAATGTAGGCAAGG	24
miR1223j	80	TGAAGACTCCATGCACCTCTA	21
miR9777	206	AGACAAACCAATCTGAGCACA	21
miR7731-3p	527	GGTTAGCACTCTGGACTTTGAATC	24
miR7542	302	TGCTTGCTGTATAGACCGGTA	21
miR530a	22	TGCATTTGCACCTGCACCTCG	21
miR399b	58	TGCCAAAGGAGAGTTGCCCTG	21
miR479	18	TGTGATGTTGGTTCGGCTCATC	22
miR7516-5p	20	AGCGCGTATCTTCGCCTCTGA	21
miR1525	85	TGGGTTGGAATTAGTTTTTAT	21
miR1516d	53	CGTCTTGTGGGCTTGTTCCAA	21
miR3448-5p	31	CCAGCAAAACATCTGAGACGA	21
miR7735-5p	55	TTGTCTTCTCTGCACTCCCGC	21
miR9557-5p	31	TTTTGGTTTCAACCCGTGTGC	21
miR8148	168	TGCTGGGTTGCTATGTGGCATG	22
miR5793	4380	CAGAGGTCAAGATACATGCAG	21
miR898b	83	CTTGCTGTGCACTACTCTAGT	21
miR3979-3p	2235	CTTCGGGGACGACGTAGAAGC	21
miR9722	74	TAATGAGGAAAGAAGATGCTA	21
miR8050-3p	91	TGACTTGAGTTACTACTATCG	21
miR8155	2300	TTAACCAAAGCTCTGATACCA	21
miR7743-3p	2213	CTTTGGATTTTGTATTGATTTT	22
miR6024	40	TTTTACAAGGAGCTGTTTTAC	21
miR393a-3p	17	ATCATGCTATCCCTTTGGATT	21
miR5265	212	AAGTGAGTTCCGGAATGGTCA	21
miR4226	153	TACGAGGATGATTCGAGCAAA	21
miR5513	52	ATATACAAAGGACAAAGATGA	21
miR170-5p	10	TATTGGCCCGGTTCATTCAGA	21
miR5632-5p	70	TTGACCTCTCTTTCCAACTGT	21
miR447a.2-3p	50	TATGGAAGAATTGAAAAGTATT	22
miR2082	192	TCTTGTTCGGCTTCTTTCTTT	21
miR8051-5p	301	TAATATTGGTAGAAAATTGCA	21
miR7484e	47	ATTTAAATTTATAGGGACTAATAA	24
miR3510	100	TTTACCACCTTCGAGACTGAA	21
miR841a-3p	30	ATTGTCAGGAGGTCGTATTCA	21
miR2637	93	AAAACTACCTTCGGATCACTG	21
miR3630-3p	39	TGGGAATCTCTCTGATGCAC	20
miR3949	39	CGATGTTGAGCAAAATGTAGC	21
miR5568e-5p	284	GGGTTATGGGTTTTCTGAT	19
miR7545	1895	TTGAAGAAATTAGAGTGCT	19
miR5780d	93	TTCTTGAGTTTCTGAAAAAATT	22
miR5144-3p	30	TTCCTCCAGCAGCAGCAAGAG	21
miR5072	53	CGATCCCCAGCAGAGTCGCCA	21
miR845b	123	CTAGCTCTGATACCAAATTTGTTG	24
miR5181-5p	2194	TCCGGATCCAGAAAAACTGTG	21
miR1886.2	104	TAGATGAAGCCTTTGATATGG	21
miR5082	23	TGACGATGATGGCCTCGCGGGCTTACC	27
miR8151	909	TGGATACGATAGACATGCATA	21
miR4233	26	CACATCATCAACATCTAACGC	21
miR2616	47	ATTGTGGTCTTGGATTCGGGCGAG	24
miR3630-5p	47	GCAAGTGACGATAAACAGACA	21
miR157c-3p	10	GCTCTCTATACTTCTGTCATCC	22
miR528-3p	108	CCGTGGCTTGCCTCTCCAATT	21
miR9733	9	AACAGAGCTCTAGATTAACATAGA	24
miR8714	1171	ATGGATAAAGAAAGTAGAT	19
miR8611	36	TAAGGGCCCTCCACACCAGTG	21
miR6029	185	ATTGGGTTGTGTTTCAGACTT	21
miR5568f-3p	1600	GTCTGGTAATTGGAATGAG	19
miR7797b	116	TTTGATTGCGTCTTCATGTTT	21
miR1878-3p	63	ATTTGTAGATGTTGATTAGAGTTT	24
miR2938	386	ATCTTTTGTGAAGGGTTCGAG	21
miR6272	69	TATGCTGTAAATGAGTTTCAT	21
miR6460	48	TGAGTCTGTAGCATTCAATGA	21
miR5558-3p	16	TAAATTTAGAAGTTGGAAAAG	21
miR8658	26	TGATGAAAAGAACAGGGACTT	21
miR7783-3p	141	AGCTCTGATACCACCTGATGTAGA	24
miR1509b	5874	TTAATCAAGGGAATAGGTTC	20
miR408b	13	TGCACTGCCTCTTTCCTGGCT	21
miR5303f	156	ATTTTGTGGGGAATCTGAACGTGT	24
miR7829	18	ACACTGAACACTCCAAACCCC	21
miR6170	29	CAAAAACTAGAAGAGAGAGAA	21
miR1211-3p	555	TGCATGAAACGTCTGTTCCTC	21
miR7727-5p	1105	TGATAGTTCAGTTGGTCTGTC	21
miR1520m	69	AATGCAAACTTGACATGTAACAAT	24
miR828a	9	TCTTGCTCAAATGAGTATTCCA	22
miR6140c	495	GCTGAGGTGATACTGTCCACAC	22
miR5254	154	AGGAGGTGGAAAACATTGTGC	21
miR1440b	24	TTTAAGGAGAAGGTATTTGAG	21
miR5206a	15	ATGGAATCATGTTGGTGGTAC	21
miR1048-3p	445	TGTCTGCAACTCATGTGCTAA	21
miR8142	1446	TGAGGTAGTAGACTGTATAGTT	22
miR8044-5p	922	TTTCAGAATTGTTTGGAGATA	21
miR8150	176	AGAACCTGTCAGATGATGAGC	21
miR5564b	56	GTCATTTCGTCGAATAGTTGA	21
miR4396	216	TGTAGTTTCTAAGGAGCATGA	21
miR3513-3p	428	TTGAAGATAGAAATTGGATT	20
miR418	88	TACATCGTGGATGATGAACTGTCC	24
miR7767-5p	602	CACCCCAAGATGAGTGCTCTCCC	23
miR861-5p	60	CCTGGAGAAATAAACTGTCAA	21
miR3932b-5p	273	TGTGACTGTGCTCGTCTCCTC	21
miR5219	1367	TCATGGATTCAGTGCTGGA	19

## Sheet: outer-petal3
Conserved miRNAs in red outer-petal 3
miRNA family	Count	Sequence	Length
miR396b-5p	207021	TTCCACAGCTTTCTTGAACTT	21
miR159a	137949	TTTGGATTGAAGGGAGCTCTA	21
miR5213-5p	53612	TGCGTGTGTCTTCACCTCTGA	21
miR166a-3p	57850	TCGGACCAGGCTTCATTCCCC	21
miR2109	9596	TGCGCGTATCTTCGCCTCTGA	21
miR171b-3p	5844	TTGAGCCGTGCCAATATCACG	21
miR396b-3p	6387	GCTCAAGAAAGCTGTGGGAAA	21
miR162a-3p	4056	TCGATAAACCTCTGCATCCAG	21
miR894	9011	TTTCACGTCGGGTTCACCA	19
miR390a-3p	3678	CGCTATCCATCCTGAGTCTCA	21
miR159b-3p	3924	TATTGGAGTGAAGGGAGCTCC	21
miR166m	2829	TCGGACCAGGCTTCATTCCCT	21
miR6478	11133	CCGACCTTAGCTCAGTTGGTA	21
miR156e-3p	6666	GCTCTCTCTTCGTCTGTCATC	21
miR168a-3p	2065	CCCGCCTTGCATCAACTGAAT	21
miR168a-5p	1452	TCGCTTGGTGCAGGTCGGGAA	21
miR394a	1205	TTGGCATTCTGTCCACCTCC	20
miR403-3p	1198	TTAGATTCACGCACAAACCCG	21
miR858b	1165	TTCGTTGTCTGTTCGACCTTG	21
miR156d	1521	TTGACAGAAGAGAGGGAGCAC	21
miR5077	5031	TTCACGTCGGGTTCACCA	18
miR395a	1236	CTGAAGTGTTTGGGGGAACTC	21
miR319q	850	TGGACTGAAGGGTGCTCCTAC	21
miR390b-5p	1001	AAGCTCAGGAGGGATAGCACC	21
miR167a	1326	TGAAGCTGCCAGCATGATCTGA	22
miR319a-3p	2590	TTGGACTGAAGGGAGCTCCC	20
miR6113	9406	CGAAACTCAAGAAAACGTTGT	21
miR7984a	14275	TCCGACTTTGTGAAATGACTT	21
miR1159.1	6247	ATGCCCGTCGCCCGATTGCCG	21
miR838-3p	534	CTTTCTTCTTCTTCTGTGGAA	21
miR171c-5p	346	TATTGGTCCGGTTCAATCAGA	21
miR4348b	1222	TCTTTGAATTTTGGACATTAG	21
miR6300	9097	TTCGTTGTAGTCTAGTTGG	19
miR5139	1132	AACCTGGCTCTGATACCA	18
miR6171	330	AGGTGGATGGCTTGAAGGCTT	21
miR8046-3p	1354	CGTATGAACTTTCGATATAAT	21
miR165a-3p	191	TCGGACCAGGCTTCATCCCCC	21
miR8125	503	CATGGAAAGAATGGATGACGA	21
miR857	284	TTTTGATTTTGAAGTTGTATG	21
miR837-3p	328	AGACGAATCCAAAAACTGTGG	21
miR1854-5p	1154	TGGTGTGATTATGTAGATTGG	21
miR5185m-3p	700	TTTGAAAGTTAACTGGAAGGC	21
miR3627-5p	109	TTGTCGCAGGAGTGATGGCACT	22
miR1888a	975	TAAGTTAAAATTTGGACGTAA	21
miR827	95	TTAGATGACCATCAACGAACA	21
miR4221	2126	TTTTCGTCTTTGAATTCTTTC	21
miR160a-5p	119	TGCCTGGCTCCCTGTATGCCA	21
miR444b.2	1384	TCATTGTTGTGCTCGAAGCTT	21
miR6186	1086	TGAGGAAGTGCGCTGAGTGAG	21
miR8175	241	GTTCGATCCCCGGCAACGGCGCCA	24
miR2868	444	TTGGTTTTTGGAGCTTAGAAA	21
miR2658	135	TGCTGACCTTGTATTTGATCA	21
miR7696a-3p	9046	TTCAAATGAGAACTTTGAAG	20
miR9672-5p	542	CTGTATGACGTCGTGGTGTAC	21
miR5530	211	ATGGTGTCGTATTACTTCGTC	21
miR2916	1549	GGGGCTCGAAGACGATCAGAT	21
miR169j-3p	3065	TGGTGAAGCCTTCGTGACGG	20
miR8182	415	TTCTGTTTGCTTTTGTTGATT	21
miR9552b-3p	2436	TGGCGAGAGACCGATAGC	18
miR5059	345	TCCTGGGCAGCAACACCA	18
miR9484	3353	TAGGCAAGGGAAGTCGGC	18
miR5813	1882	AGCAGGACGGTGGTCATGGA	20
miR9776	112	TTGCATGAGGATGTAGCAATG	21
miR8746	283	TCTTATTTCACTGTCTCTATA	21
miR393a-5p	57	TCCAAAGGGATCGCATTGATCC	22
miR172c	59	AGAATCTTGATGATGCTGCAG	21
miR2662	103	AGACTAAAAATGTGAACCAAA	21
miR863-5p	442	TAATGCTCTTGTTGGTCCAAT	21
miR167d-3p	52	GATCATGCTGTCAGTTTCACC	21
miR164a	42	TGGAGAAGCAGGGCACGTGCA	21
miR6425a-3p	88	TCCATGGAAGCTAAAGGACTG	21
miR7997a	150	ATGCTTTCTCGGATCTTCAAA	21
miR6450a	496	TTTTTTTCAGGACTCAAGGCT	21
miR477a-3p	60	GTTGGGAGTCTTTTTGGGAGG	21
miR535	78	GACAACGATCGAGAGAACCGC	21
miR3448-5p	44	CCAGCAAAACATCTGAGACGA	21
miR7536a	661	TAAGAATGGCTGAAGAGTG	19
miR1515	32	TCATTTTTGCGTGCAATGATCC	22
miR1049	33	CCTCTCTTCGCCAACAGGTCT	21
miR172c-3p	70	CAAAATTCTTGATGACGCTGC	21
miR8722	1875	CATTGTTTCGCTCTTCATCTTC	22
miR829-5p	39	TATTTTGAAAGCTTTGATTTTTGAA	25
miR3434-3p	194	TCAAAATGAGTAGATAAACCA	21
miR9777	227	AGACAAACCAATCTGAGCACA	21
miR5513	94	ATATACAAAGGACAAAGATGA	21
miR1521a	224	CTGTTGAGTGGAAAAGTGTTG	21
miR1028b-5p	115	TCTAGATCTAGTATGCACACC	21
miR479	27	TGTGATGTTGGTTCGGCTCATC	22
miR7532a	2161	GAACAGCCTCTGGTCGATGGA	21
miR8051-5p	327	TAATATTGGTAGAAAATTGCA	21
miR8762b	518	TTGTTTGTTAACTTTGTTTCAT	22
miR7990a	325	TTAAAATGATGTGACTTTGCCT	22
miR849	155	TAACTAAAGATTGTGTAGATT	21
miR162b	21	TCGATAAGCCTCTGCATCCAG	21
miR9664-3p	114	TTCAGTCCTGGATGTGGTTAG	21
miR8050-3p	97	TGACTTGAGTTACTACTATCG	21
miR5012	106	TTTTACTGCTACGTTGTCTCT	21
miR1881	354	AATGATTGTAGTAGTGGTGGTGGT	24
miR5793	4242	CAGAGGTCAAGATACATGCAG	21
miR7743-3p	2191	CTTTGGATTTTGTATTGATTTT	22
miR2864.2	332	TTGATTTGATTGTATCGGTAC	21
miR4414a-5p	22	AGCTGCTGACTCGTTCATTCA	21
miR7817b	466	CTATTCTGGTTGCCTGAACGGT	22
miR164c-3p	101	GATGACGACTCCTTCTCCAGC	21
miR3630-5p	59	GCAAGTGACGATAAACAGACA	21
miR7722-3p	303	GAAGGGTTCGAGTGAGAGC	19
miR398	21	GGAGCGACTTGAGATCACATG	21
miR2111m-3p	2019	GCCCGGGATATAGATTCT	18
miR5780d	105	TTCTTGAGTTTCTGAAAAAATT	22
miR5741a	35	TTGGACTAAATCTGATGGCTT	21
miR3979-3p	2273	CTTCGGGGACGACGTAGAAGC	21
miR447a.2-3p	52	TATGGAAGAATTGAAAAGTATT	22
miR6024	49	TTTTACAAGGAGCTGTTTTAC	21
miR2118-5p	3234	GTCGATGGAACAATGTAGGCAAGG	24
miR8155	2484	TTAACCAAAGCTCTGATACCA	21
miR1053-3p	109	CATCTCTTTGGACTATAGCCCAGT	24
miR898b	73	CTTGCTGTGCACTACTCTAGT	21
miR1516d	48	CGTCTTGTGGGCTTGTTCCAA	21
miR845c	617	AGAGCTCTGATACCAATCTGTCAT	24
miR4226	145	TACGAGGATGATTCGAGCAAA	21
miR5501	71	TCCTTGTGGCTGGAGAGGGTGA	22
miR3706	546	TTTGGGAAGAAAATTGATAAGA	22
miR4230	173	TGTCTTCGGAAAATTCACCCC	21
miR5575	835	CTGGATTTAGAACTTTTGGTG	21
miR1882e-3p	14	GAAATGATCTTGGACGTAATCTAG	24
miR170-5p	12	TATTGGCCCGGTTCATTCAGA	21
miR5016	14	TTCTGTTTGGTTACTTGGAAA	21
miR7542	306	TGCTTGCTGTATAGACCGGTA	21
miR8033-5p	35	TTCCACAATCTGCAGAAATGA	21
miR5632-5p	66	TTGACCTCTCTTTCCAACTGTA	22
miR3631b-3p	114	TGTTGGAGATTCTATAAGTT	20
miR2199	2816	TGATAACTCGACGGATCGC	19
miR7767-5p	574	CCCCAAGATGAGTGCTCTCC	20
miR393a-3p	18	ATCATGCTATCCCTTTGGATT	21
miR2082	170	TCTTGTTCGGCTTCTTTCTTT	21
miR5254	167	AGGAGGTAGAGAGCATTGTGC	21
miR1440b	35	TTTAAGGAGAAGGTATTTGAG	21
miR7701-5p	27	TTAAATTAAGTGAATCTAACA	21
miR3949	41	CGATGTTGAGCAAAATGTAGC	21
miR1033a	29	TGACGTTTCTGATGGGCACAT	21
miR5265	263	AAGTGAGTTCCGGAATGGTCA	21
miR7731-3p	563	GGTTAGCACTCTGGACTTTGAATC	24
miR8148	128	TGCTGGGTTGCTATGTGGCATG	22
miR828a	11	TCTTGCTCAAATGAGTATTCCA	22
miR1525	75	TGGGTTGGAATTAGTTTTTAT	21
miR781a	957	AGTGGAGTTTTTGGATACTTA	21
miR5072	53	CGTTCCCCAGCAGAGTCGCCA	21
miR8777	32	TTTCCAATTAGAAGCACTGAA	21
miR2938	238	ATCTTTTGTGAAGGGTTCGAG	21
miR6272	69	TATGCTGTAAATGAGTTTCAT	21
miR3630-3p	54	GGGAATCTCTCTGATGCAC	19
miR1862d	21	ACTAGGTTTGTTTATTTTGGGACG	24
miR7735-5p	43	TTGTCTTCTCTGCACTCCCGC	21
miR408-5p	225	ATAGGGAACATGAAGACGCAG	21
miR7122a-5p	13	TTATACAATGAAATCACGGCCG	22
miR9474-5p	295	ATGTAGAAGCTAATTGAAAAAATG	24
miR1511	237	AACCAGAGCTCTGATACCAATCTG	24
miR6108e-3p	33	ACCAAGTTCAGACCTCTTCTT	21
miR530a	27	TGCATTTGCACCTGCACCTCG	21
miR8714	1405	ATGGATAAAGAAAGTAGA	18
miR2653a	150	CACTGCTGCTGCGAACATAAT	21
miR7797b	161	TTTGATTGCGTCTTCATGTTT	21
miR3510	100	TTTACCACCTTCGAGACTGAA	21
miR8706a	9	AGTATTTAGGTTTAGATTGATGAA	24
miR7516-5p	18	AGCGCGTATCTTCGCCTCTGA	21
miR1432	257	CTAGAAAGATGACTGCCGAC	20
miR1878-5p	73	ATTTCGTTGAACCTATAAAAAA	22
miR4403	126	GACACGACACGAACACGACACGAC	24
miR2108a	54	TTAATGTGTTGTGTTTGAGT	20
miR6228-5p	151	TTCCTATCTCTAATAATTGTTT	22
miR394b-3p	227	AGATGGGCATATTGTCGAGACT	22
miR8150	200	AGAACCTGTCAGATGATGAGTG	22
miR7484e	34	AAATTTAAATTTATAGGGACTAAT	24
miR7492a	22	CTATAGCGACAGATCTTTTAGCGA	24
miR399b	40	TGCCAAAGGAGAGTTGCCCTG	21
miR952b	661	AACGAGGATCCATTGGAG	18
miR5568e-5p	335	GGGTTATGGGTTTTCTGAT	19
miR1511-3p	50	AACCTGACTCTGATACCAATC	21
miR482f	7	TCTTTCCTACTCCACCCATTCC	22
miR1223j	47	TGAAGACTCCATGCACCTCTA	21
miR5368	34	GGGACAGTCTCAGGTAGACAG	21
miR4233	15	CACATCATCAACATCTAACGC	21
miR9473-5p	174	TGGATGTACTCTAAACTGT	19
miR775	1243	TTGAGGTCTGAGCAGTGACA	20
miR7494d	2385	TCAGTGGACTTCTCGCGACGTT	22
miR157c-3p	5	GCTCTCTATACTTCTGTCATCC	22
miR5667-3p	35	AGAACAGATCTGAAATGGTTTC	22
miR1061-3p	16	TGAGTACTTCAGTGGAATATG	21
miR1849	45	TATCGGACCAAGGTTGGTATT	21
miR7727-5p	1246	TGATAGTTCAGTTGGTCTGTC	21
miR7714-5p	47	TATTTTTCGGATCACAAAATATT	23
miR6140c	445	GCTGAGGTGATACTGTCCACAC	22
miR831-3p	49	CTGATCTCTTCGCACTCTTACATG	24
miR2275b-5p	55	AGGATACACGCAACTGAACTC	21
miR2105	1060	TTGTGATGGTGAATATTGCCT	21
miR160f-3p	467	GAATGAGGGAGCATGCTGG	19
miR7502f	852	TTATAAGCAGTAGAAGTAGAGA	22
miR820a	11	TCGGCCTCGTGGATGGACCAGGAG	24
miR5380c	66	ATAATGGTGAAGATGAACTAC	21
miR6466-5p	345	TCAGTGGTAGAGCATTTGACTGCA	24
miR8658	29	TGATGAAAAGAACAGGGACTT	21
miR7545	1530	TTGAAGAAATTAGAGTGCT	19
miR4396	201	TGTAGTTTCTAAGGAGCATGA	21
miR3513-3p	482	TTGAAGATAGAAATTGGATT	20
miR158b-5p	753	TTTGTTGGACATTTTGGAAA	20
miR7800	19	ATTTTTGTGTCGAATTAATGTGTC	24
miR9760	48	TGGATGAGTGATATTTGATTG	21
miR1509b	6955	TTAATCAAGGGAATAGGT	18
miR7709-5p	12	TAAGGTAGACTAGGCACACT	20
miR169k-5p	37	TAGCCAAGGATGATTTGCCTGT	22
miR9557-5p	11	TTTTGGTTTCAACCCGTGTGC	21

## Sheet: inner-petal2
Conserved miRNAs in yellow inner-petal 2
miRNA family	Count	Sequence	Length
miR396b-5p	166333	TTCCACAGCTTTCTTGAACTT	21
miR159a	97660	TTTGGATTGAAGGGAGCTCTA	21
miR5213-5p	84958	TGCGTGTGTCTTCACCTCTGA	21
miR166a-3p	57692	TCGGACCAGGCTTCATTCCCC	21
miR319	17943	AATTGGACTGAAGGGAGCTCC	21
miR2109	9574	TGCGCGTATCTTCGCCTCTGA	21
miR162a-3p	5912	TCGATAAACCTCTGCATCCAG	21
miR396b-3p	5145	GCTCAAGAAAGCTGTGGGAAA	21
miR171b-3p	3838	TTGAGCCGTGCCAATATCACG	21
miR156e-3p	7775	GCTCTCTCTTCGTCTGTCATC	21
miR159b-3p	3220	TATTGGAGTGAAGGGAGCTCC	21
miR166m	2750	TCGGACCAGGCTTCATTCCCT	21
miR390a-3p	2363	CGCTATCCATCCTGAGTCTCA	21
miR168a-3p	1732	CCCGCCTTGCATCAACTGAAT	21
miR894	4375	TTTCACGTCGGGTTCACCA	19
miR168a-5p	1570	TCGCTTGGTGCAGGTCGGGAA	21
miR403-3p	964	TTAGATTCACGCACAAACCCG	21
miR156d	1184	TTGACAGAAGAGAGGGAGCAC	21
miR6478	4814	CCGACCTTAGCTCAGTTGGTA	21
miR858b	685	TTCGTTGTCTGTTCGACCTTG	21
miR394a	541	TTGGCATTCTGTCCACCTCC	20
miR167a-5p	806	TGAAGCTGCCAGCATGATCTA	21
miR1159.1	4750	ATGCCCGTCGCCCGATTGCCG	21
miR6113	6293	TGAAACTCAAGAAAACGTCG	20
miR7984a	9237	TCCGACTTTGTGAAATGACTT	21
miR319a-3p	4063	TTGGACTGAAGGGAGCTCCC	20
miR395a	347	CTGAAGTGTTTGGGGGAACTC	21
miR838-3p	638	CTTTCTTCTTCTTCTGTGGAA	21
miR390b-5p	396	AAGCTCAGGAGGGATAGCACC	21
miR8722	12206	CATTGTTTCGCTCTTCATCTTC	22
miR6450a	2434	TTTTTTTCAGGACTCAAGGCT	21
miR5077	463	ATTCACGTCGGGTTCACCA	19
miR4348b	1442	TCTTTGAATTTTGGACATTAG	21
miR8046-3p	1477	CGTATGAACTTTCGATATAAT	21
miR6171	351	AGGTGGATGGCTTGAAGGCTT	21
miR167d-3p	155	GATCATGCTGTCAGTTTCACC	21
miR165a-3p	178	TCGGACCAGGCTTCATCCCCC	21
miR837-3p	424	AGACGAATCCAAAAACTGTGG	21
miR8125	512	CATGGAAAGAATGGATGACGA	21
miR1888a	1300	TAAGTTAAAATTTGGACGTAA	21
miR5185m-3p	702	TTTGAAAGTTAACTGGAAGGC	21
miR1854-5p	1151	TGGTGTGATTATGTAGATTGG	21
miR857	281	TTTTGATTTTGAAGTTGTATG	21
miR2658	195	TGCTGACCTTGTATTTGATCA	21
miR2916	1343	GGGGCTCGAAGACGATCAGAT	21
miR444b.2	1830	TCATTGTTGTGCTCGAAGCTT	21
miR5530	254	ATGGTGTCGTATTACTTCGTC	21
miR9672-5p	421	CTGTATGACGTCGTGGTGTAC	21
miR160a-5p	129	TGCCTGGCTCCCTGTATGCCA	21
miR6186	896	TGAGGAAGTGCGCTGAGTGAG	21
miR8182	391	TTCTGTTTGCTTTTGTTGATT	21
miR8762b	579	TTGTTTGTTAACTTTGTTTCAT	22
miR1516d	187	CGTCTTGTGGGCTTGTTCCAA	21
miR2662	115	AGACTAAAAATGTGAACCAAA	21
miR5139	1374	AATCCTGGCTGCGGAACCA	19
miR7817b	838	CTATTCTGGTTGCCTGAACGGT	22
miR1049	63	CCTCTCTTCGCCAACAGGTCT	21
miR169j-3p	3327	TGGTGAAGCCTTCGTGACGG	20
miR171c-5p	119	TATTGGTCCGGTTCAATCAGA	21
miR172c	73	AGAATCTTGATGATGCTGCAG	21
miR4221	2939	TTTTCGTCTTTGAATTCTTTC	21
miR7997a	218	ATGCTTTCTCGGATCTTCAAA	21
miR6425a-3p	138	TCCATGGAAGCTAAAGGACTG	21
miR6300	3062	TTCGTTGTAGTCTAGTTGG	19
miR8175	133	TTCGATCCCCGGCAACGGCGCCA	23
miR7990a	430	TTAAAATGATGTGACTTTGCCT	22
miR4414a-5p	41	AGCTGCTGACTCGTTCATTCA	21
miR2868	419	TTGGTTTTTGGAGCTTAGAAA	21
miR7536a	893	TAAGAATGGCTGAAGAGTG	19
miR7696a-3p	4552	TTCAAATGAGAACTTTGAAG	20
miR8746	152	TCTTATTTCACTGTCTCTATA	21
miR477a-3p	39	GTTGGGAGTCTTTTTGGGAGG	21
miR6140c	2233	GCTGAGGTGATACTGTCCACAC	22
miR898b	147	CTTGCTGTGCACTACTCTAGT	21
miR164g-3p	33	CACGTGCTCCCCTTCTCCAAC	21
miR5059	386	TCGATCCTGGGCAGCAACACCA	22
miR827	36	TTAGATGACCATCAACGAACA	21
miR7542	720	TGCTTGCTGTATAGACCGGTA	21
miR1028b-5p	137	TCTAGATCTAGTATGCACACC	21
miR157c-3p	27	GCTCTCTATACTTCTGTCATCC	22
miR9776	138	TTGCATGAGGATGTAGCAATG	21
miR3448-5p	46	CCAGCAAAACATCTGAGACGA	21
miR535	114	GACAACGATCGAGAGAACCGC	21
miR863-5p	464	TAATGCTCTTGTTGGTCCAAT	21
miR3510	125	TTTTACCACCTTCGAGACTGA	21
miR9777	279	AGACAAACCAATCTGAGCACAG	22
miR9664-3p	161	TTCAGTCCTGGATGTGGTTAG	21
miR2082	207	TCTTGTTCGGCTTCTTTCTTT	21
miR5632-5p	81	TTGACCTCTCTTTCCAACTGTA	22
miR4226	171	TACGAGGATGATTCGAGCAAA	21
miR8050-3p	88	TGACTTGAGTTACTACTATCG	21
miR6024	41	TTTTACAAGGAGCTGTTTTAC	21
miR5793	3817	CAGAGGTCAAGATACATGCAG	21
miR399b	78	TGCCAAAGGAGAGTTGCCCTG	21
miR7727-5p	549	TGATAGTTCAGTTGGTCTGTC	21
miR164a	19	TGGAGAAGCAGGGCACGTGCA	21
miR157d	318	TGATACAGAAGATAAAGAGCC	21
miR3949	40	CGATGTTGAGCAAAATGTAGC	21
miR1521a	214	CTGTTGAGTGGAAAAGTGTTG	21
miR5813	1269	ACAGCAGGACGGTGGTCATGGA	22
miR849	166	TAACTAAAGATTGTGTAGATT	21
miR162b	18	TCGATAAGCCTCTGCATCCAG	21
miR8033-5p	45	TTCCACAATCTGCAGAAATGA	21
miR530a	32	TGCATTTGCACCTGCACCTCG	21
miR8155	1886	TTAACCAAAGCTCTGATACCA	21
miR3706	410	TTTGGGAAGAAAATTGATAAGA	22
miR7532a	1499	GAACAGCCTCTGGTCGATGGA	21
miR393a-5p	44	TCCAAAGGGATCGCATTGATCC	22
miR3434-3p	202	TCAAAATGAGTAGATAAACCA	21
miR8051-5p	394	TAATATTGGTAGAAAATTGCA	21
miR7494d	3034	TCAGTGGACTTCTCGCGACGTT	22
miR172c-3p	43	CAAAATTCTTGATGACGCTGC	21
miR1511-3p	44	ACCAATAGGCTGTGATACCATAAC	24
miR7735-5p	41	TTGTCTTCTCTGCACTCCCGC	21
miR1509b	12462	TTAATCAAGGGAATAGGTTC	20
miR2199	2127	TGATAACTCGACGGATCGC	19
miR1511	360	AACCAGAGCTCTGATACCAATCTG	24
miR5265	271	AAGTGAGTTCCGGAATGGTCA	21
miR7502f	634	TTATAAGCAGTAGAAGTAGAGA	22
miR5012	85	TTTTACTGCTACGTTGTCTCT	21
miR841a-3p	34	ATTGTCAGGAGGTCGTATTCA	21
miR7743-3p	2543	CTTTGGATTTTGTATTGATTTT	22
miR5082	44	TGACGATGATGGCCTCGCGGGCTTACC	27
miR5780d	156	TTCTTGAGTTTCTGAAAAAATT	22
miR1520k	67	AGATAGAAATGCACATGACAGT	22
miR4354	49	CAATGGATCGGGCCAAACGAGC	22
miR1515	12	TCATTTTTGCGTGCAATGATCC	22
miR7516-5p	17	AGCGCGTATCTTCGCCTCTGA	21
miR9484	1949	TAGGCAAGGGAAGTCGGC	18
miR1525	93	TGGGTTGGAATTAGTTTTTAT	21
miR1440b	31	TTTAAGGAGAAGGTATTTGAG	21
miR8714	1847	ATGGATAAAGAAAGTAGA	18
miR7701-5p	28	TTAAATTAAGTGAATCTAACA	21
miR394b-3p	236	AGATGGGCATATTGTCGAGACT	22
miR1520f-3p	294	CATTGAACATGAACATGACATA	22
miR5564b	78	GTCATTTCGTCGAATAGTTGA	21
miR479	10	TGTGATGTTGGTTCGGCTCATC	22
miR4230	158	TGTCTTCGGAAAATTCACCCC	21
miR5568e-5p	429	GGGTTATGGGTTTTCTGAT	19
miR2864.2	249	TTGATTTGATTGTATCGGTAC	21
miR408-5p	193	ATAGGGAACATGAAGACGCAG	21
miR393a-3p	23	GATCATGCTATCCCTTTGGAT	21
miR1881	277	AATGATTGTAGTAGTGGTGGTGGT	24
miR5781	161	ACTGAAACTGAAACTGCTTGG	21
miR8148	156	TGCTGGGTTGCTATGTGGCATG	22
miR2275c	1412	AAAAGTGGAGGAAAGACTAAACTG	24
miR170-5p	8	TATTGGCCCGGTTCATTCAGA	21
miR5741a	26	TTGGACTAAATCTGATGGCTT	21
miR845b	113	CTAGCTCTGATACCAAATTTGTTG	24
miR3627-5p	14	TTGTCGCAGGAGTGATGGCACT	22
miR398	107	TGGACGACATGAGAATCCACG	21
miR8658	36	TGATGAAAAGAACAGGGACTT	21
miR9552b-3p	1247	TGGCGAGAGACCGATAGC	18
miR6295	143	AGGACGCAGTTGATTCAGC	19
miR3443-5p	48	TTCCAATCCCCGCCATGCTCC	21
miR5575	910	CTGGATTTAGAACTTTTGGTG	21
miR3630-5p	50	GCAAGTGACGATAAACAGACA	21
miR1053-3p	114	CATCTCTTTGGACTATAGCCCAGT	24
miR2118-5p	2103	GTCGATGGAACAATGTAGGCAAGG	24
miR5072	26	CGTTCCCCAGCAGAGTCGCCA	21
miR6272	83	TATGCTGTAAATGAGTTTCAT	21
miR829-5p	31	TATTTTGAAAGCTTTGATTTTTGAA	25
miR7545	1061	TTGAAGAAATTAGAGTGCT	19
miR3513-3p	518	TTGAAGATAGAAATTGGATT	20
miR8553b	76	ATGTATTTCGACTCACCGATGAAG	24
miR7767-5p	571	CCCAAGATGAGTGCTCTCCC	20
miR9559-5p	1306	TTTGGATTTTGTATTGATTT	20
miR5038a	339	TTAGAATTTGTGGCTCTTCCA	21
miR781a	1116	AGTGGAGTTTTTGGATACTTA	21
miR2105	1221	TTGTGATGGTGAATATTGCCT	21
miR5249	87	CATAGGGGGCAAATTTTGTAG	21
miR3979-3p	2385	CTTCGGGGACGACGTAGAAGC	21
miR447a.2-3p	21	TATGGAAGAAATATGTGAAAT	21
miR2637	161	AAAACTACCTTCGGATCACTG	21
miR3630-3p	32	GGGAATCTCTCTGATGCAC	19
miR861-3p	1741	GAGGATATGCTTCAGGACC	19
miR5513	37	ATATACAAAGGACAAAGATGA	21
miR395p-3p	76	TGAAATGTTTGGATTGGAACCC	22
miR9557-5p	9	TTTTGGTTTCAACCCGTGTGC	21
miR1061-3p	29	TGAGTACTTCAGTGGAATATG	21
miR5673	5	GCAGTGGATTCTCGCGAGAAGACA	24
miR9656-3p	108	CTTCGAGACTCTGATTACTGGG	22
miR8709b	41	TCTTATGAATTTTGACATTTTC	22
miR5254	140	AGGAGGTAGAGAGCATTGTGC	21
miR8763	9	TTAATACTGTAATTCATTGGT	21
miR7508	59	CAAGAAAATGAAGCGGAAGATG	22
miR8676	7	ATAGGTTAGGGTTTTAATTTGACT	24
miR7797b	51	TTTGTTTCTGTCTTACTTTTTA	22
miR5142	11	TATAATTGGTGGATAAGTGAT	21
miR5501	105	CTTGTGGCTGGAGAGGGTGAAG	22
miR1878-5p	64	ATTTCGTTGAACCTATAAAAAAT	23
miR5303	35	TTTTTGAAAGCTTCGAGCACA	21
miR2099-3p	3537	ACAAAGCGTGTAGCAGCTTTC	21

## Sheet: inner-petal3
Conserved miRNAs in yellow inner-petal 3
miRNA family	Count	Sequence	Length
miR396b-5p	131663	TTCCACAGCTTTCTTGAACTT	21
miR159a	98879	TTTGGATTGAAGGGAGCTCTA	21
miR5213-5p	58577	TGCGTGTGTCTTCACCTCTGA	21
miR166a-3p	43461	TCGGACCAGGCTTCATTCCCC	21
miR319	13208	AATTGGACTGAAGGGAGCTCC	21
miR2109	8683	TGCGCGTATCTTCGCCTCTGA	21
miR396b-3p	5997	GCTCAAGAAAGCTGTGGGAAA	21
miR162a-3p	4451	TCGATAAACCTCTGCATCCAG	21
miR171b-3p	2414	TTGAGCCGTGCCAATATCACG	21
miR166m	2551	TCGGACCAGGCTTCATTCCCT	21
miR159b-3p	2690	TATTGGAGTGAAGGGAGCTCC	21
miR6478	9399	CCGACCTTAGCTCAGTTGGTAGA	23
miR156e-3p	6351	GCTCTCTCTTCGTCTGTCATC	21
miR168a-5p	1685	TCGCTTGGTGCAGGTCGGGAA	21
miR168a-3p	1767	CCCGCCTTGCATCAACTGAAT	21
miR390a-3p	1760	CGCTATCCATCCTGAGTCTCA	21
miR894	2734	TTTCACGTCGGGTTCACCA	19
miR858b	963	TTCGTTGTCTGTTCGACCTTG	21
miR156d	1398	TTGACAGAAGAGAGGGAGCAC	21
miR403-3p	927	TTAGATTCACGCACAAACCCG	21
miR167a-5p	967	TGAAGCTGCCAGCATGATCTA	21
miR7984a	13102	TCCGACTTTGTGAAATGACTT	21
miR1159.1	6623	ATGCCCGTCGCCCGATTGCCG	21
miR394a	371	TTGGCATTCTGTCCACCTCC	20
miR319a-3p	3162	TTGGACTGAAGGGAGCTCCC	20
miR5077	734	ATTCACGTCGGGTTCACCA	19
miR6113	5645	CGAAACTCAAGAAAACGTTGT	21
miR8722	11883	CATTGTTTCGCTCTTCATCTTC	22
miR390b-5p	366	AAGCTCAGGAGGGATAGCACC	21
miR838-3p	564	CTTTCTTCTTCTTCTGTGGAA	21
miR4348b	1398	TCTTTGAATTTTGGACATTAG	21
miR6450a	2278	TTTTTTTCAGGACTCAAGGCT	21
miR1888a	1373	TAAGTTAAAATTTGGACGTAA	21
miR5185m-3p	764	TTTGAAAGTTAACTGGAAGGC	21
miR395a	212	CTGAAGTGTTTGGGGGAACTC	21
miR8046-3p	1290	CGTATGAACTTTCGATATAAT	21
miR167d-3p	141	GATCATGCTGTCAGTTTCACC	21
miR8125	504	CATGGAAAGAATGGATGACGA	21
miR6171	364	AGGTGGATGGCTTGAAGGCTT	21
miR4221	2761	TTTTCGTCTTTGAATTCTTTC	21
miR2916	2084	GGGGCTCGAAGACGATCAGAT	21
miR837-3p	393	AGACGAATCCAAAAACTGTGG	21
miR1854-5p	1153	TGGTGTGATTATGTAGATTGG	21
miR6300	5552	TTCGTTGTAGTCTAGTTGG	19
miR165a-3p	138	TCGGACCAGGCTTCATCCCCC	21
miR444b.2	1575	TCATTGTTGTGCTCGAAGCTT	21
miR8762b	603	TTGTTTGTTAACTTTGTTTCAT	22
miR2662	137	AGACTAAAAATGTGAACCAAA	21
miR160a-5p	122	TGCCTGGCTCCCTGTATGCCA	21
miR857	238	TTTTGATTTTGAAGTTGTATG	21
miR5530	219	ATGGTGTCGTATTACTTCGTC	21
miR6186	917	TGAGGAAGTGCGCTGAGTGAG	21
miR172c	81	AGAATCTTGATGATGCTGCAG	21
miR5139	2127	AATCCTGGCTGCGGAACCA	19
miR2658	146	TGCTGACCTTGTATTTGATCA	21
miR7696a-3p	8432	TTCAAATGAGAACTTTGAAG	20
miR9672-5p	332	CTGTATGACGTCGTGGTGTAC	21
miR8175	174	GTTCGATCCCCGGCAACGGCGCCA	24
miR1049	58	CCTCTCTTCGCCAACAGGTCT	21
miR5059	509	TCGATCCTGGGCAGCAACACCA	22
miR7817b	737	CTATTCTGGTTGCCTGAACGGT	22
miR169j-3p	3322	TGGTGAAGCCTTCGTGACGG	20
miR8182	394	TTCTGTTTGCTTTTGTTGATT	21
miR3434-3p	293	TCAAAATGAGTAGATAAACCA	21
miR5813	1766	ACAGCAGGACGGTGGTCATGGA	22
miR171c-5p	90	TATTGGTCCGGTTCAATCAGA	21
miR7997a	190	ATGCTTTCTCGGATCTTCAAA	21
miR535	86	GACAACGATCGAGAGAACCGC	21
miR9484	2974	TAGGCAAGGGAAGTCGGC	18
miR2868	393	TTGGTTTTTGGAGCTTAGAAA	21
miR6140c	2341	GCTGAGGTGATACTGTCCACAC	22
miR9664-3p	133	TTCAGTCCTGGATGTGGTTAG	21
miR9776	123	TTGCATGAGGATGTAGCAATG	21
miR3448-5p	53	CCAGCAAAACATCTGAGACGA	21
miR1028b-5p	132	TCTAGATCTAGTATGCACACC	21
miR9777	250	AGACAAACCAATCTGAGCACA	21
miR898b	149	TTGCTGTGCACTACTCTAGTG	21
miR7990a	413	TTAAAATGATGTGACTTTGCCT	22
miR1516d	156	CGTCTTGTGGGCTTGTTCCAA	21
miR8746	113	TCTTATTTCACTGTCTCTATA	21
miR1515	30	TCATTTTTGCGTGCAATGATCC	22
miR4414a-5p	38	AGCTGCTGACTCGTTCATTCA	21
miR827	26	TTAGATGACCATCAACGAACA	21
miR1521a	207	CTGTTGAGTGGAAAAGTGTTG	21
miR7767-5p	760	CCAAGATGAGTGCTCTCCC	19
miR5265	317	AAGTGAGTTCCGGAATGGTCA	21
miR1520f-3p	320	CATTGAACATGAACATGACATA	22
miR7743-3p	2285	CTTTGGATTTTGTATTGATTTT	22
miR164a	23	TGGAGAAGCAGGGCACGTGCA	21
miR164g-3p	18	CACGTGCTCCCCTTCTCCAAC	21
miR6024	57	TTTTACAAGGAGCTGTTTTACA	22
miR162	219	TCGATAAACCTCTGCATCCGG	21
miR7542	627	TGCTTGCTGTATAGACCGGTA	21
miR399b	83	TGCCAAAGGAGAGTTGCCCTG	21
miR4226	171	TACGAGGATGATTCGAGCAAA	21
miR157c-3p	27	GCTCTCTATACTTCTGTCATCC	22
miR6425a-3p	125	TCCATGGAAGCTAAAGGACTG	21
miR3706	433	TTTGGGAAGAAAATTGATAAGA	22
miR3979-3p	2347	CTTCGGGGACGACGTAGAAGC	21
miR8050-3p	70	TGACTTGAGTTACTACTATCG	21
miR9552b-3p	2016	TGGCGAGAGACCGATAGC	18
miR2199	2988	TGATAACTCGACGGATCGC	19
miR7122a-5p	25	TTATACAATGAAATCACGGCCG	22
miR8051-5p	393	TAATATTGGTAGAAAATTGCA	21
miR5793	3920	CAGAGGTCAAGATACATGCAG	21
miR8033-5p	29	TTCCACAATCTGCAGAAATGA	21
miR477a-3p	28	GTTGGGAGTCTTTTTGGGAGG	21
miR863-5p	384	TAATGCTCTTGTTGGTCCAAT	21
miR157d	315	TGATACAGAAGATAAAGAGCC	21
miR5632-5p	95	TTGACCTCTCTTTCCAACTGTA	22
miR2864.2	261	TTGATTTGATTGTATCGGTAC	21
miR1509b	11497	TTAATCAAGGGAATAGGTTC	20
miR7536a	758	TAAGAATGGCTGAAGAGTG	19
miR393a-3p	28	ATCATGCTATCCCTTTGGATT	21
miR1520k	67	AGATAGAAATGCACATGACAGT	22
miR530a	22	TGCATTTGCACCTGCACCTCG	21
miR5012	89	TTTTACTGCTACGTTGTCTCT	21
miR408-5p	166	ATAGGGAACATGAAGACGCAG	21
miR8714	1487	ATGGATAAAGAAAGTAGAT	19
miR2111m-3p	1729	GCCCGGGATATAGATTCT	18
miR7532a	2064	GAACAGCCTCTGGTCGATGGA	21
miR393a-5p	22	TCCAAAGGGATCGCATTGATCC	22
miR849	134	TAACTAAAGATTGTGTAGATT	21
miR2082	164	TCTTGTTCGGCTTCTTTCTTT	21
miR1881	215	AATGATTGTAGTAGTGGTGGTGGT	24
miR7494d	2658	TCAGTGGACTTCTCGCGACGTT	22
miR7701-5p	36	TTAAATTAAGTGAATCTAACA	21
miR447a.2-3p	39	TATGGAAGAAATATGTGAAAT	21
miR5564b	57	GTCATTTCGTCGAATAGTTGA	21
miR5019	243	TGTTTGGGAAAGATGAACCTT	21
miR7516-5p	24	AGCGCGTATCTTCGCCTCTGA	21
miR5082	33	TGACGATGATGGCCTCGCGGGCTTACC	27
miR4230	151	TGTCTTCGGAAAATTCACCCC	21
miR398	102	TGGACGACATGAGAATCCACG	21
miR1511-3p	35	ACCAATAGGCTGTGATACCATAAC	24
miR9557-5p	23	TTTTGGTTTCAACCCGTGTGC	21
miR1440b	29	TTTAAGGAGAAGGTATTTGAG	21
miR5072	62	ATCCCCAGCAGAGTCGCCA	19
miR3510	68	TTTTACCACCTTCGAGACTGA	21
miR841a-3p	35	ATTGTCAGGAGGTCGTATTCA	21
miR2637	137	AAAACTACCTTCGGATCACTG	21
miR8155	1726	TTAACCAAAGCTCTGATACCA	21
miR7735-5p	45	TTGTCTTCTCTGCACTCCCGC	21
miR1511	335	AACCAGAGCTCTGATACCAATCTG	24
miR7727-5p	860	TGATAGTTCAGTTGGTCTGTC	21
miR831-3p	31	TCAAACTCTTCGTTCTTCTTG	21
miR1053-3p	96	CATCTCTTTGGACTATAGCCCAGT	24
miR8150	312	AGAACCTGTCAGATGATGAGTG	22
miR482f	10	TCTTTCCTACTCCACCCATTCC	22
miR395p-3p	127	TGAAATGTTTGGATTGGAACCC	22
miR4233	25	CACATCATCAACATCTAACGC	21
miR870-3p	71	TAATTTGTTTTTCCTCGATGC	21
miR172c-3p	18	CAAAATTCTTGATGACGCTGC	21
miR5741a	25	TTGGACTAAATCTGATGGCTT	21
miR7502f	680	TTATAAGCAGTAGAAGTAGAGA	22
miR9673-5p	18	TAAGACAAGCAAATTCACATG	21
miR479	8	TGTGATGTTGGTTCGGCTCATC	22
miR5568e-5p	401	GGGTTATGGGTTTTCTGAT	19
miR3627-5p	9	TTGTCGCAGGAGTGATGGCACT	22
miR3513-3p	458	TTGAAGATAGAAATTGGATT	20
miR1437a	201	GCCGGCGCCGAACACTAGTGCACT	24
miR5575	855	CTGGATTTAGAACTTTTGGTG	21
miR1061-3p	36	TGAGTACTTCAGTGGAATATG	21
miR528-3p	111	CCGTGGCTTGCCTCTCCAATT	21
miR1525	93	TGGGTTGGAATTAGTTTTTAT	21
miR845	140	CAAGCTCTGATACCAATTGTTGTG	24
miR7125	85	TGAACTTATTGCAACTAGCTT	21
miR3630-3p	151	TTGGAAATCTCTTGATGCTGT	21
miR829-5p	26	TATTTTGAAAGCTTTGATTTTTGAA	25
miR5558-3p	12	TAAATTTAGAAGTTGGAAAAG	21
miR5513	28	ATATACAAAGGACAAAGATGA	21
miR3949	46	CGATGTTGAGCAAAATGTAGC	21
miR5780d	97	TTCTTGAGTTTCTGAAAAAATT	22
miR1033a	48	TGACGTTTCTGATGGGCACAT	21
miR9559-5p	1233	TTTGGATTTTGTATTGATTT	20
miR5208a	33	ATACATGCATGTGTGAGTTGGTTG	24
miR5781	192	ACTGAAACTGAAACTGCTTGG	21
miR5557-3p	25	TGCTTCCTTATCACTCTGTTG	21
miR866-5p	14	AAAGGAATCGGATTTTGTTACA	22
miR5764	984	TCCATCCCGGACATGACTGAAT	22
miR477a-5p	9	TCCCTCAAAGGCTTCCAATTT	21
miR2275b-5p	49	AGGATACACGCAACTGAACTC	21
miR170-5p	5	TATTGGCCCGGTTCATTCAGA	21
miR1030a	538	TCCCGCACCTGCACCTGCACC	21
miR7584e	88	AGCGAGTGAGATTGTATTTTG	21
miR6228-5p	115	TTCCTATCTCTAATAATTGTTT	22
miR5200-5p	6	AAAGACGCTTAGTGAATATCTACA	24
miR394b-3p	255	AGATGGGCATATTGTCGAGACT	22
miR8601	234	TGCATTAAGTAGTTGGAGTCT	21
miR6440b	186	GAGTTTGATCTATGTCCGAGT	21
miR437	251	GGAATTTAAGAAGTTGGACTT	21
miR158b-5p	478	TTTGTTGGACATTTTGGAAA	20
miR1223j	104	TGAAGACTCCATGCACCTCTA	21
miR482b-3p	7	CTTCCCAAACCTCCCATTCCTA	22
miR9474-5p	211	ATGTAGAAGCTAATTGAAAAAATG	24
miR3630-5p	49	GCAAGTGACGATAAATAGACA	21
