# Supplementary material for: Identification and comparative profiling of miRNAs in herbaceous peony (Paeonia lactiflora Pall.) with red/yellow bicoloured flowers
Source: Sci Rep. 2017 Mar 20;7:44926. doi: 10.1038/srep44926 (PMC5357961; doi:10.1038/srep44926)
Supplement: Supplementary Material S4 [file srep44926-s5.xls]

## Sheet: outer-petal2
Novel miRNAs in red outer-petal 2
Id	mfe	count	count(5p)	count(3p)	sequence(5p)	sequence(3p)	precursor miRNA sequence
outer-petal2-m0001	-28	348	75	258	TGTCTAGGGGAGATCTCTTGC	AAGAAAGATTTGCCCAGACTC	GAGAAGGGAGATGTCTAGGGGAGATCTCTTGCGGCTAGGGTTTCCTTCTGTTTTAAAAGAAAGATTTGCCCAGACTCTCATTATCTG
outer-petal2-m0002	-28	348	75	258	TGTCTAGGGGAGATCTCTTGC	AAGAAAGATTTGCCCAGACTC	GAGAAGGGAGATGTCTAGGGGAGATCTCTTGCGGCTAGGGTTTCCTTCTGTTTTAAAAGAAAGATTTGCCCAGACTCTCATTATCTG
outer-petal2-m0003	-28	348	75	258	TGTCTAGGGGAGATCTCTTGC	AAGAAAGATTTGCCCAGACTC	GAGAAGGGAGATGTCTAGGGGAGATCTCTTGCGGCTAGGGTTTCCTTCTGTTTTAAAAGAAAGATTTGCCCAGACTCTCATTATCTG
outer-petal2-m0004	-28	348	75	258	TGTCTAGGGGAGATCTCTTGC	AAGAAAGATTTGCCCAGACTC	GAGAAGGGAGATGTCTAGGGGAGATCTCTTGCGGCTAGGGTTTCCTTCTGTTTTAAAAGAAAGATTTGCCCAGACTCTCATTATCTG
outer-petal2-m0005	-44.3	5	-	5	-	CAAGTGTTGACGCTACTTTGAA	TATCAGAGCTATATCATTTGTTGGCTCCAATACTGCTGGCATGCACATATATGCAAGAGGATCAGCTAAAGGGAAACGTGTTCAGTCCAATATGGGGGCAAAAAATCATGCAATTGTCATGCCCGATGCAAGTGTTGACGCTACTTTGAATGCTCTGGTT
outer-petal2-m0006	-26.5	5	-	5	-	TTTCCTACACTTTTAGTGCCAG	TGGTTGTGGTGGTGGACAGAGGATGGGGAGTAAGTTTATAGTTAAAAATATGAGAGTGGATACCTTTTATTTCCTACACTTTTAGTGCCAGTTGGCAACAA
outer-petal2-m0007	-50.2	20223	1259	18831	ATTCAGACAACCAGAGCGAGG	TTGCTCTGGTTTCTTTGAATTC	ACAGTCACTCTTTTACAAGAATTCAGACAACCAGAGCGAGGCTTCTGCTAGAGAGATGCATCCGCGAGTCTTGCTCTGGTTTCTTTGAATTCTTGCAAGGAGAGGCTTCTAC
outer-petal2-m0008	-51.8	19600	632	18831	ATTCAGACAACCAGAGCAAGG	TTGCTCTGGTTTCTTTGAATTC	ACTCATTTGCAAGAATTCAGACAACCAGAGCAAGGCTTCTGCTACTGCTAGAGAGATGCATCCGCGAGTCTTGCTCTGGTTTCTTTGAATTCTTGCAAGGGG
outer-petal2-m0009	-45.4	1499	1239	242	GCATAAAAGTGTAGGAAAGA	TTTCCTATGCCTTTATAGCAC	TTATATCTCGAAAATCATGTGCATAAAAGTGTAGGAAAGACTGATTCTGGCATATATATGTATGTGGGTCTTTCCTATGCCTTTATAGCACTTGTTTTCGAGGGCTTCTAC
outer-petal2-m0010	-45.4	1499	1239	242	GCATAAAAGTGTAGGAAAGA	TTTCCTATGCCTTTATAGCAC	TTATATCTCGAAAATCATGTGCATAAAAGTGTAGGAAAGACTGATTCTGGCATATATATGTATGTGGGTCTTTCCTATGCCTTTATAGCACTTGTTTTCGAGGGCTTCTAC
outer-petal2-m0011	-83	168	161	-	GGGTCGGTAAAAACAGGTTGC	-	CGAATGTAGTGGGTCGGTAAAAACAGGTTGCAGTCCTTTAGCTTCTTTAAAAGCCATGGATGCTGAGGCTAAACGAAAAGCGGTATTGAGCTTAGTTCGACATGTTCAAACATTGGCACGAGAATGTGAGTCCAATGATAAGGATGGAGTAACAGAGGGATTTGGTTTTGTCAAGGAACTTATTCGATCATGTGACCAAGTTGAGCGTTTGCAAATGGACATGACTGGACCAGACAATGCTAGAAGCGAGCAACCTGAAAATGCCACCTCTACAGAAGA
outer-petal2-m0012	-66.8	172	169	-	TTCTTGTACTCTTCCATTCTA	-	ATCGACTTCTTTCTTGTACTCTTCCATTCTAATAAACGCTTTAATCAGGGAAATAGAGGCGTCAAACATCACGTATTTTGTCGTCTCTTTTTCTTCTTTTTCTTACTTTTCTTACAATTTCCCCCGAACATGTGTACACTCCGGAGAAAAGACTCAGAGAGAAAGTCGTATCGTTGATATCCAGGAGAGAAAGTTTATATCCAGTAGTTTGTTGATTTTGTTGCCTGGTATTTAGAAAGGGGAAACGGAGAGAGGCGAGGAGATTGAAGTTTAG
outer-petal2-m0013	-57.1	1483	-	1415	-	TTTTGTACGCAACTCGGGCACC	GTCAACAATTTGGTGCCCAATTTGGGTACCAAATTGCCAACTCTTGAATCCAGAACCTTCCATTTGTCTGTGGAGTTCCAGGCTCAAAAGCTTTGGGCGATTTTGTACGCAACTCGGGCACCAATTTGTTGA
outer-petal2-m0014	-57.1	1483	-	1415	-	TTTTGTACGCAACTCGGGCACC	GTCAACAATTTGGTGCCCAATTTGGGTACCAAATTGCCAACTCTTGAATCCAGAACCTTCCATTTGTCTGTGGAGTTCCAGGCTCAAAAGCTTTGGGCGATTTTGTACGCAACTCGGGCACCAATTTGTTGA
outer-petal2-m0015	-45.6	20	20	-	TAATTTCTTTGATCTGTTCCC	-	CTGTCACCTTTAATTTCTTTGATCTGTTCCCAAAATTTCTTTTCCTATGCATTTATCGCCCAAAATATATACTAAATGAATATTCTCATCAGAAAATGGTAAATGACAGAAGAGTTGAAGCAAGCCTTTAATTTTCGCCATGAAGAGAAAAACTTGCAGCTTCCACCTTCAAAATTCGTATTCCACGTTCCACGTCGCAATTTAACAGCAGCTCGCGAAAATAGTCACCAGAATTTTTATGTCTTAAGAAGGAAAAGGAACGAAAGAAGAAAATAAAATCG
outer-petal2-m0016	-50.4	2217	2	2193	TCGATCCATTCTTCGATCGCT	CGGTGGAAGAATGGGTTCGGGG	CCGACTTCCTCCTCGATCCATTCTTCGATCGCTCCAAAAGTCCTCTCTTTTGCAGCGGTGGAAGAATGGGTTCGGGGTGGAAGAATG
outer-petal2-m0017	-78.2	25	24	-	ATTTGTAGTACCTTCATCTAG	-	AGCTTACAAAATTTGTAGTACCTTCATCTAGGCCTTCATAACCATATACTAGAATTTGGTAGCAATGTGTCAAAATAGAGTTGATTTACATCTCCCTAAGACTCTTCTCTTCGTGATTGATTAGCTTCACCGAAAATTTCATTGGGAACTCTGTTATGGCACATTGTTACCAGTGAAGGCTGAGATGTTGCTAAGTACAACAAATTTTGTGAGAT
outer-petal2-m0018	-47.6	317	71	245	AGCGCTAAAAGGTAGGAAAGA	TTTCCTAGTCTTTTAGGGCTCG	TTGTATCTCGAAAATCTTTGAGCGCTAAAAGGTAGGAAAGACGGTTAGCATCTGTTGCAATTTCGTCGTCTTTCCTAGTCTTTTAGGGCTCGTTGTTTTCGAGGACTTCTCC
outer-petal2-m0019	-117.4	2016	7	1960	GGAAGTGTTTTAGAGGTCAAT	TGACCTCTATAACACTTCCTA	TACTGTCGTTGTAGGAAGTGTTTTAGAGGTCAATGCGCTCCTGAATGCTCGCAAGCTAACCAGCCCGGTCTTCCTATGCCGGTGCTGGTTTTATCCATCAAAGTCAAGGATCCAGAAGAAAAATAAGCTATGCAGGGCTGGAATGGCTTGGAAGGAACATAGTCGATCCCGTCGATTAGCTAGATTGCGAGCATTCGCATTGACCTCTATAACACTTCCTATAACGACAGT
outer-petal2-m0020	-26.9	14	-	13	-	CTGTCTTGTCGTGAAGAAGA	ACCTAATTTCAAGTGTTGCTTTTGATGGGGTTGTGGACAGGAGGTTTCCTCACTTCTTGGGCTACTGTCTTGTCGTGAAGAAGATGAAAGTGGG
outer-petal2-m0021	-52.9	10	5	5	TTCGTATCAAACGGCTCAGCAG	ACTGGGCAAGTTGTGCGAATC	TCTGATGGGGTTCGTATCAAACGGCTCAGCAGGCTCCGCCAAGCCATTCAAGTTCTTGATCTACGGTCGAACTGGCTGGATAGGCGGCTTACTGGGCAAGTTGTGCGAATCCCAAGGGAT
outer-petal2-m0022	-30.7	27	21	6	ATTGTAAATTTTCTTTCGTCATC	TGGCGTGAAAGAAAATTTGCAATAC	GAGAAAAATAATTGTAAATTTTCTTTCGTCATCGGAAACCTTTTTTTTTTCAAGAAAACAATTTGCTTCTTCGGTGGCGTGAAAGAAAATTTGCAATACTTTTTCGT
outer-petal2-m0023	-20.6	6936	5803	845	TCGGCTGTTTGTTTATTCTCAA	GAGGTTGAACTGGCTAGCTTG	TCGGCTGGATTTCGGCTGTTTGTTTATTCTCAAAATCTAGAAGGTGGAGTGTCGAGGTTGAACTGGCTAGCTTGTTTATTCCGT
outer-petal2-m0024	-33.5	7	-	7	-	TTATTCTTCTATAGCTCTTTC	GGAGGGGGAGAGGAAAAGCCAGGGGAAGAATAAAAAAAATGTTTTTAAAAATCGACAAAAACACTTTTATTAAACAAAACACAAGAAGATAAACGAAGAAAAAAAATACATCACCTGCTTTATTCTTCTATAGCTCTTTCCATCCTCCTC
outer-petal2-m0025	-35.2	33	33	-	TTTTGTTGTTGGTCATCTAATC	-	CATGGATATGTTTTGTTGTTGGTCATCTAATCGTTGTTTTTTCTTCAAAAGTTGCACTCTTCATGCATGGCAGTATGGTTAGATGACCATCAACGAACACATTTGTGT
outer-petal2-m0026	-26.9	14	-	13	-	CTGTCTTGTCGTGAAGAAGA	ACCTAATTTCAAGTGTTGCTTTTGATGGGGTTGTGGACAGGAGGTTTCCTCACTTCTTGGGCTACTGTCTTGTCGTGAAGAAGATGAAAGTGGG
outer-petal2-m0027	-43.7	44	20	24	TGTACTAGAGGGTAGGAAAGA	TTTCCTATACTTTTAGTGCCAG	GTTATATCTCGAAAATGATTTGTACTAGAGGGTAGGAAAGACTGATACTGGTTTATGTTGTGTTGTAATTTTGTCTTTCCTATACTTTTAGTGCCAGTTGTTTTCGAGGGCTGCTTC
outer-petal2-m0028	-49.1	10	10	-	TAACAAAGATGGACTGTAGCA	-	CAAAAAGCCTTAACAAAGATGGACTGTAGCACTTGCATTGTCAATTGCTTTTGACAATGCAAATGCTACAGTCCATCTTTG
outer-petal2-m0029	-18.5	1122	1121	-	TCTCACCCTTGTCAGTCTGGCAC	-	TCTATAAACTTCTCACCCTTGTCAGTCTGGCACCAGTATATGCACCGAAAGGAGGTGAGGGGCAACATTG
outer-petal2-m0030	-21.2	7223	-	7173	-	CCTTTGAATTTTGCGAGCTCGA	TTGGACTCGAAGAAGCCTTGAGCTGGATCAGGTCGATCAGGGGTAGATACATAGAAAGAGCCTTTGAATTTTGCGAGCTCGATCAGGTCGAT
outer-petal2-m0031	-49.9	10	6	4	AAATGACATGACTCCAATCAAAA	TTGTTTGGAGCCAGTGTCATTTGG	TTTTAACACCAAATGACATGACTCCAATCAAAAACACTACCTGATCCTTGAAATTAGTGATCTTGTGTTTTTGTTTGGAGCCAGTGTCATTTGGTGTTGAAAA
outer-petal2-m0032	-38.9	434	433	-	AATTACTGCCTTGGACACTGT	-	TGCGTGGCAGAATTACTGCCTTGGACACTGTTTCACTGTTCCCAAAGCAGAAACTCTGTGTAGGGGAAGAGGTAGTCGGAGTAGAGACGAGAGCAACAGAGTTTCGGTGGCATGTGATTGAGAAGTACGAG
outer-petal2-m0033	-26.9	14	-	13	-	CTGTCTTGTCGTGAAGAAGA	ACCTAATTTCAAGTGTTGCTTTTGATGGGGTTGTGGACAGGAGGTTTCCTCACTTCTTGGGCTACTGTCTTGTCGTGAAGAAGATGAAAGTGGG

## Sheet: outer-petal3
Novel miRNAs in red outer-petal 3
Id	mfe	count	count(5p)	count(3p)	sequence(5p)	sequence(3p)	precursor miRNA sequence
outer-petal3-m0001	-50.2	17796	1093	16596	ATTCAGACAACCAGAGCGAGG	TTGCTCTGGTTTCTTTGAATTC	ACAGTCACTCTTTTACAAGAATTCAGACAACCAGAGCGAGGCTTCTGCTAGAGAGATGCATCCGCGAGTCTTGCTCTGGTTTCTTTGAATTCTTGCAAGGAGAGGCTTCTAC
outer-petal3-m0002	-51.8	17185	481	16596	ATTCAGACAACCAGAGCAAGG	TTGCTCTGGTTTCTTTGAATTC	ACTCATTTGCAAGAATTCAGACAACCAGAGCAAGGCTTCTGCTACTGCTAGAGAGATGCATCCGCGAGTCTTGCTCTGGTTTCTTTGAATTCTTGCAAGGGG
outer-petal3-m0003	-42.2	89	-	87	-	GTGGTTGTTGTATGTGGCGCT	AATAGCCTTGTGCGATTGGTCATTACAGCCTACATCTTCTGGTTGGTCCGTGTTGAGGTTTACCACTCCGTGAATCACCACCCAGCGTTCTCTATGGGATCAGCACACTAAATTTTGTTATTGTGGTTGTTGTATGTGGCGCTTTAGGCTTAA
outer-petal3-m0004	-45.4	1587	1357	211	GCATAAAAGTGTAGGAAAGA	TTTCCTATGCCTTTATAGCAC	TTATATCTCGAAAATCATGTGCATAAAAGTGTAGGAAAGACTGATTCTGGCATATATATGTATGTGGGTCTTTCCTATGCCTTTATAGCACTTGTTTTCGAGGGCTTCTAC
outer-petal3-m0005	-45.4	1587	1357	211	GCATAAAAGTGTAGGAAAGA	TTTCCTATGCCTTTATAGCAC	TTATATCTCGAAAATCATGTGCATAAAAGTGTAGGAAAGACTGATTCTGGCATATATATGTATGTGGGTCTTTCCTATGCCTTTATAGCACTTGTTTTCGAGGGCTTCTAC
outer-petal3-m0006	-26	10	10	-	CTTGCAATTGGTGGACTCGCA	-	AGCTACCATGCTTGCAATTGGTGGACTCGCATGTCAGTGGACCGCCATTTAGCAAGCTCACGAGCA
outer-petal3-m0007	-26	10	10	-	CTTGCAATTGGTGGACTCGCA	-	AGCTACCATGCTTGCAATTGGTGGACTCGCATGTCAGTGGACCGCCATTTAGCAAGCTCACGAGCA
outer-petal3-m0008	-26	10	10	-	CTTGCAATTGGTGGACTCGCA	-	AGCTACCATGCTTGCAATTGGTGGACTCGCATGTCAGTGGACCGCCATTTAGCAAGCTCACGAGCA
outer-petal3-m0009	-58.3	5	-	5	-	AGTTTCGCAGTCGTCATTGG	TCGTGTGTAGAGACCAACGGCGACCGGTGAGGCTCTCCGTTCAATTAATTTTTTCAAACAAATTTCAATTTGATTGGAAAAAATGGCTCTGTTTCACGTCCGAGGAAAAGAATGAGAAAATATTATTAGAAGAGAGGAGATTTATGGGTTTCTTCGGAGGATAAAAAATTTGTGCTGGGTTTTGCCGGAGGATAAAAAATTAGTGTTAAGTTTCGCAGTCGTCATTGGGTTTCGCCGT
outer-petal3-m0010	-57.7	6	-	5	-	TGGGACAGGAAACAGAGTAGATC	TGTGGGTCATCTAGTTTGTTTCATGGGCGTGTCGAAGGTATTGCTGGTAATTATAGTTTGAATGGGAGTGCTTCAGGAAGTGACAATGGGAGCAATGGGCAAAATGGGAGTAGCACTGCTGTGGATGCCAGAGGAAGGAACATTGGAATTGGTGATGGGTTAGCTGGTAAAACTGGAAGTGGCGATGCTAGTAGGAGTGGGACAGGAAACAGAGTAGATCAAGACAAGAT
outer-petal3-m0011	-57.7	6	-	5	-	TGGGACAGGAAACAGAGTAGATC	TGTGGGTCATCTAGTTTGTTTCATGGGCGTGTCGAAGGTATTGCTGGTAATTATAGTTTGAATGGGAGTGCTTCAGGAAGTGACAATGGGAGCAATGGGCAAAATGGGAGTAGCACTGCTGTGGATGCCAGAGGAAGGAACATTGGAATTGGTGATGGGTTAGCTGGTAAAACTGGAAGTGGCGATGCTAGTAGGAGTGGGACAGGAAACAGAGTAGATCAAGACAAGAT
outer-petal3-m0012	-83	256	250	-	GGGTCGGTAAAAACAGGTTGC	-	CGAATGTAGTGGGTCGGTAAAAACAGGTTGCAGTCCTTTAGCTTCTTTAAAAGCCATGGATGCTGAGGCTAAACGAAAAGCGGTATTGAGCTTAGTTCGACATGTTCAAACATTGGCACGAGAATGTGAGTCCAATGATAAGGATGGAGTAACAGAGGGATTTGGTTTTGTCAAGGAACTTATTCGATCATGTGACCAAGTTGAGCGTTTGCAAATGGACATGACTGGACCAGACAATGCTAGAAGCGAGCAACCTGAAAATGCCACCTCTACAGAAGA
outer-petal3-m0013	-66.8	136	136	-	TTCTTGTACTCTTCCATTCTA	-	ATCGACTTCTTTCTTGTACTCTTCCATTCTAATAAACGCTTTAATCAGGGAAATAGAGGCGTCAAACATCACGTATTTTGTCGTCTCTTTTTCTTCTTTTTCTTACTTTTCTTACAATTTCCCCCGAACATGTGTACACTCCGGAGAAAAGACTCAGAGAGAAAGTCGTATCGTTGATATCCAGGAGAGAAAGTTTATATCCAGTAGTTTGTTGATTTTGTTGCCTGGTATTTAGAAAGGGGAAACGGAGAGAGGCGAGGAGATTGAAGTTTAG
outer-petal3-m0014	-21	36	36	-	GACTAAGGAAAAGACTCACTA	-	GGCTCTAAAAGACTAAGGAAAAGACTCACTAAGGGCTGGATTAAAGCTGTCAATCATCTTCTTCGTTTATGATCGCCATCGGTTCTGTTAGGTTATACCGTGATTCTTTCTCATTTTCTCTTTGGCTC
outer-petal3-m0015	-57.1	1126	-	1083	-	TTTTGTACGCAACTCGGGCACC	GTCAACAATTTGGTGCCCAATTTGGGTACCAAATTGCCAACTCTTGAATCCAGAACCTTCCATTTGTCTGTGGAGTTCCAGGCTCAAAAGCTTTGGGCGATTTTGTACGCAACTCGGGCACCAATTTGTTGA
outer-petal3-m0016	-57.1	1126	-	1083	-	TTTTGTACGCAACTCGGGCACC	GTCAACAATTTGGTGCCCAATTTGGGTACCAAATTGCCAACTCTTGAATCCAGAACCTTCCATTTGTCTGTGGAGTTCCAGGCTCAAAAGCTTTGGGCGATTTTGTACGCAACTCGGGCACCAATTTGTTGA
outer-petal3-m0017	-45.6	13	13	-	TAATTTCTTTGATCTGTTCCC	-	CTGTCACCTTTAATTTCTTTGATCTGTTCCCAAAATTTCTTTTCCTATGCATTTATCGCCCAAAATATATACTAAATGAATATTCTCATCAGAAAATGGTAAATGACAGAAGAGTTGAAGCAAGCCTTTAATTTTCGCCATGAAGAGAAAAACTTGCAGCTTCCACCTTCAAAATTCGTATTCCACGTTCCACGTCGCAATTTAACAGCAGCTCGCGAAAATAGTCACCAGAATTTTTATGTCTTAAGAAGGAAAAGGAACGAAAGAAGAAAATAAAATCG
outer-petal3-m0018	-50.4	2063	-	2044	-	CGGTGGAAGAATGGGTTCGGGG	CCGACTTCCTCCTCGATCCATTCTTCGATCGCTCCAAAAGTCCTCTCTTTTGCAGCGGTGGAAGAATGGGTTCGGGGTGGAAGAATG
outer-petal3-m0019	-68.7	6	5	-	TTGAGTGAGATCTGCTACCATC	-	AGGATAAGAGTTGAGTGAGATCTGCTACCATCATTAAGATATCGTCTGCAAAGGATATTCTTCAACTTTCTATACTTCGAGAGCATCTCTGTCACTGTGACCACACATGTTTATGTGCATTGTTGGACTCCTTCAAGTGCTCTATCAAACTATCGACAACACTTGTTTATGTACATTGTTGGAATCCTTCAAGAAACTTATCATGGGATGTGTATATAACAAGAGTATGCAAAGCCACCCAAAAATGTTTCTTGGACTACTAGTACCATTGATACTCAATCAGCTCTTCTTG
outer-petal3-m0020	-47.6	290	90	196	AGCGCTAAAAGGTAGGAAAGA	TTTCCTAGTCTTTTAGGGCTCG	TTGTATCTCGAAAATCTTTGAGCGCTAAAAGGTAGGAAAGACGGTTAGCATCTGTTGCAATTTCGTCGTCTTTCCTAGTCTTTTAGGGCTCGTTGTTTTCGAGGACTTCTCC
outer-petal3-m0021	-117.4	1875	7	1834	GGAAGTGTTTTAGAGGTCAAT	TGACCTCTATAACACTTCCTA	TACTGTCGTTGTAGGAAGTGTTTTAGAGGTCAATGCGCTCCTGAATGCTCGCAAGCTAACCAGCCCGGTCTTCCTATGCCGGTGCTGGTTTTATCCATCAAAGTCAAGGATCCAGAAGAAAAATAAGCTATGCAGGGCTGGAATGGCTTGGAAGGAACATAGTCGATCCCGTCGATTAGCTAGATTGCGAGCATTCGCATTGACCTCTATAACACTTCCTATAACGACAGT
outer-petal3-m0022	-52.9	12	11	-	TTCGTATCAAACGGCTCAGCAG	-	TCTGATGGGGTTCGTATCAAACGGCTCAGCAGGCTCCGCCAAGCCATTCAAGTTCTTGATCTACGGTCGAACTGGCTGGATAGGCGGCTTACTGGGCAAGTTGTGCGAATCCCAAGGGAT
outer-petal3-m0023	-30.7	20	18	2	ATTGTAAATTTTCTTTCGTCATC	TGGCGTGAAAGAAAATTTGCAATAC	GAGAAAAATAATTGTAAATTTTCTTTCGTCATCGGAAACCTTTTTTTTTTCAAGAAAACAATTTGCTTCTTCGGTGGCGTGAAAGAAAATTTGCAATACTTTTTCGT
outer-petal3-m0024	-68.8	8	5	2	GAAGCGCGTCGGAGTGGGCGCT	ATCCCTCTCCGGCCGCTTCAG	GCGATCAACCGAAGCGCGTCGGAGTGGGCGCTGGAGAGATTTCTGGAAGAAACTCTGAAACCTGAAGCAGATGACGATGACGACGTCGTCGTCGTCGAGATCAAGAAGCCATCTCCCCTTCCTCCTCATCCATCCGATCCCTCTCCGGCCGCTTCAGTTGATTCT
outer-petal3-m0025	-20.6	6930	5585	1042	TCGGCTGTTTGTTTATTCTCAA	GAGGTTGAACTGGCTAGCTTG	TCGGCTGGATTTCGGCTGTTTGTTTATTCTCAAAATCTAGAAGGTGGAGTGTCGAGGTTGAACTGGCTAGCTTGTTTATTCCGT
outer-petal3-m0026	-33.5	10	-	10	-	TTATTCTTCTATAGCTCTTTC	GGAGGGGGAGAGGAAAAGCCAGGGGAAGAATAAAAAAAATGTTTTTAAAAATCGACAAAAACACTTTTATTAAACAAAACACAAGAAGATAAACGAAGAAAAAAAATACATCACCTGCTTTATTCTTCTATAGCTCTTTCCATCCTCCTC
outer-petal3-m0027	-35.2	21	20	-	TTTTGTTGTTGGTCATCTAATC	-	CATGGATATGTTTTGTTGTTGGTCATCTAATCGTTGTTTTTTCTTCAAAAGTTGCACTCTTCATGCATGGCAGTATGGTTAGATGACCATCAACGAACACATTTGTGT
outer-petal3-m0028	-37.7	11	-	10	-	ACTTTTGGCGAGAAGCGTGAA	CCCGGGCGTTGCAGAGTCTATGCTACAGAGATTAGTGGAGGATATTAAACACAATAAGTTGCGGGATTTTTTTTTCTGAGTTTTACAGGATTTGCGTCTTTCTCAGGCAGGGTATATTTGGAATAAAATTGTAAACTAAATTTAGTGTTTTAGAATCGATAATATAGGAAACAGGTGCCAACTTTTGGCGAGAAGCGTGAAAACGCCGTGA
outer-petal3-m0029	-46.2	259	250	-	GGGTCGGTAAAAACAGGTTGC	-	CGAATGTAGTGGGTCGGTAAAAACAGGTTGCAGTCCTTTAGCTTCTTTAAAAGCCATGGATGCTCAGGCTAATATTAAACGAAAAGCGGTATCGAGCAACGTTTGCAGATGGACATGACTGGACTTGACAATGCTAGAAGCGAGCAGCCTGAAAATGCCATCCCTACAGGAGA
outer-petal3-m0030	-46.2	259	250	-	GGGTCGGTAAAAACAGGTTGC	-	CGAATGTAGTGGGTCGGTAAAAACAGGTTGCAGTCCTTTAGCTTCTTTAAAAGCCATGGATGCTCAGGCTAATATTAAACGAAAAGCGGTATCGAGCAACGTTTGCAGATGGACATGACTGGACTTGACAATGCTAGAAGCGAGCAGCCTGAAAATGCCATCCCTACAGGAGA
outer-petal3-m0031	-41	18	9	8	TTTCAACTTGCCGCACGATTG	ATCGTGCGGCGAGTTGAAAGA	ATCTTTCAACTTGCCGCACGATTGTGTGGCTTTCAATCGTGCGGCGAGTTGAAAGATG
outer-petal3-m0032	-46.2	259	250	-	GGGTCGGTAAAAACAGGTTGC	-	CGAATGTAGTGGGTCGGTAAAAACAGGTTGCAGTCCTTTAGCTTCTTTAAAAGCCATGGATGCTCAGGCTAATATTAAACGAAAAGCGGTATCGAGCAACGTTTGCAGATGGACATGACTGGACTTGACAATGCTAGAAGCGAGCAGCCTGAAAATGCCATCCCTACAGGAGA
outer-petal3-m0033	-43.7	28	10	17	TGTACTAGAGGGTAGGAAAGA	TTTCCTATACTTTTAGTGCCAG	GTTATATCTCGAAAATGATTTGTACTAGAGGGTAGGAAAGACTGATACTGGTTTATGTTGTGTTGTAATTTTGTCTTTCCTATACTTTTAGTGCCAGTTGTTTTCGAGGGCTGCTTC
outer-petal3-m0034	-49.1	12	11	-	TAACAAAGATGGACTGTAGCA	-	CAAAAAGCCTTAACAAAGATGGACTGTAGCACTTGCATTGTCAATTGCTTTTGACAATGCAAATGCTACAGTCCATCTTTG
outer-petal3-m0035	-18.5	918	918	-	TCTCACCCTTGTCAGTCTGGCAC	-	TCTATAAACTTCTCACCCTTGTCAGTCTGGCACCAGTATATGCACCGAAAGGAGGTGAGGGGCAACATTG
outer-petal3-m0036	-88.8	5	5	-	AGCAGGATCCGAAGCGGTGGCT	-	ATTGCAGAGGAGCAGGATCCGAAGCGGTGGCTGCTACAAGAATAGAATATTCCAAAGCATTCGCTTCTGAAAGAATTTGAACTAATTGTGCCACAGTTGAGCGTTTCTGTCCAATCGCTACATAGACACAATACAATGTCTCACTCTCAGAGGTGGCCCTTGAGTTCATTTGCTTTTGGTTTAATATGGTATCGATAGCAATAGCTGTTTTTCCAGTTTGTCGGTCCCCGATTATAAGTTCTCGTTGACCACGGCCTATAGGAACGAGGCTATCTACCGCTTTTAATCCTGTTTGCATAGGCTCGTGCACA
outer-petal3-m0037	-88.8	5	5	-	AGCAGGATCCGAAGCGGTGGCT	-	ATTGCAGAGGAGCAGGATCCGAAGCGGTGGCTGCTACAAGAATAGAATATTCCAAAGCATTCGCTTCTGAAAGAATTTGAACTAATTGTGCCACAGTTGAGCGTTTCTGTCCAATCGCTACATAGACACAATACAATGTCTCACTCTCAGAGGTGGCCCTTGAGTTCATTTGCTTTTGGTTTAATATGGTATCGATAGCAATAGCTGTTTTTCCAGTTTGTCGGTCCCCGATTATAAGTTCTCGTTGACCACGGCCTATAGGAACGAGGCTATCTACCGCTTTTAATCCTGTTTGCATAGGCTCGTGCACA
outer-petal3-m0038	-21.2	7063	-	7003	-	CCTTTGAATTTTGCGAGCTCGA	TTGGACTCGAAGAAGCCTTGAGCTGGATCAGGTCGATCAGGGGTAGATACATAGAAAGAGCCTTTGAATTTTGCGAGCTCGATCAGGTCGAT
outer-petal3-m0039	-38.9	375	371	-	AATTACTGCCTTGGACACTGT	-	TGCGTGGCAGAATTACTGCCTTGGACACTGTTTCACTGTTCCCAAAGCAGAAACTCTGTGTAGGGGAAGAGGTAGTCGGAGTAGAGACGAGAGCAACAGAGTTTCGGTGGCATGTGATTGAGAAGTACGAG

## Sheet: inner-petal2
Novel miRNAs in yellow inner-petal 2
Id	mfe	count	count(5p)	count(3p)	sequence(5p)	sequence(3p)	precursor miRNA sequence
inner-petal2-m0001	-50.2	20905	535	20310	ATTCAGACAACCAGAGCGAGG	TTGCTCTGGTTTCTTTGAATTC	ACAGTCACTCTTTTACAAGAATTCAGACAACCAGAGCGAGGCTTCTGCTAGAGAGATGCATCCGCGAGTCTTGCTCTGGTTTCTTTGAATTCTTGCAAGGAGAGGCTTCTAC
inner-petal2-m0002	-57	21036	664	20310	ATTCAGACAACCAGAGCAAGG	TTGCTCTGGTTTCTTTGAATTC	ACAGTCACTCATTTGCAAGAATTCAGACAACCAGAGCAAGGCTTCTGCTACTGCTAGAGAGATGCATCCGCGAGTCTTGCTCTGGTTTCTTTGAATTCTTGCAAGGGGAGGCTTCTAC
inner-petal2-m0003	-63.4	147	131	12	ATTCTACTGTCAATTTCTATGCA	CGTGGAGGTGGTCAGTAAAGTTC	GATACACGCAGGAATTCTACTGTCAATTTCTATGCAACTTTGGTGATAAAAATATAGTATAGACTAACTAATCAAAATCTTGGTTATGTTTTGAATTCTATACCTTCTTCCATTCCCAGAAGTGCTAATTCTTTTAAACCCCAAGGTGGGAAGTGCCAAGTCTCTTTAAACTCAAGTTGCGTGGAGGTGGTCAGTAAAGTTCTTGCGCGTAT
inner-petal2-m0004	-65.4	11	10	-	ATGTGAGTTTAGATGAGTTGT	-	ATCTGCGGAAATGTGAGTTTAGATGAGTTGTTACTGCTTACGATGCTGTTGCGGTGAGTATAAAAATAACAACATTGGAAGCAATAACAACTTATCTAAACTCACATTTTCGCAGATA
inner-petal2-m0005	-45.4	319	147	162	TGCATAAAAGTGTAGGAAAGA	TTTCCTATGCCTTTATAGCAC	GTTATATCTCGAAAATCATGTGCATAAAAGTGTAGGAAAGACTGATTCTGGCATATATATGTATGTGGGTCTTTCCTATGCCTTTATAGCACTTGTTTTCGAGGGCTTCTAC
inner-petal2-m0006	-45.4	319	147	162	TGCATAAAAGTGTAGGAAAGA	TTTCCTATGCCTTTATAGCAC	GTTATATCTCGAAAATCATGTGCATAAAAGTGTAGGAAAGACTGATTCTGGCATATATATGTATGTGGGTCTTTCCTATGCCTTTATAGCACTTGTTTTCGAGGGCTTCTAC
inner-petal2-m0007	-83	314	304	-	GGGTCGGTAAAAACAGGTTGC	-	CGAATGTAGTGGGTCGGTAAAAACAGGTTGCAGTCCTTTAGCTTCTTTAAAAGCCATGGATGCTGAGGCTAAACGAAAAGCGGTATTGAGCTTAGTTCGACATGTTCAAACATTGGCACGAGAATGTGAGTCCAATGATAAGGATGGAGTAACAGAGGGATTTGGTTTTGTCAAGGAACTTATTCGATCATGTGACCAAGTTGAGCGTTTGCAAATGGACATGACTGGACCAGACAATGCTAGAAGCGAGCAACCTGAAAATGCCACCTCTACAGAAGA
inner-petal2-m0008	-66.8	249	245	-	TTCTTGTACTCTTCCATTCTA	-	ATCGACTTCTTTCTTGTACTCTTCCATTCTAATAAACGCTTTAATCAGGGAAATAGAGGCGTCAAACATCACGTATTTTGTCGTCTCTTTTTCTTCTTTTTCTTACTTTTCTTACAATTTCCCCCGAACATGTGTACACTCCGGAGAAAAGACTCAGAGAGAAAGTCGTATCGTTGATATCCAGGAGAGAAAGTTTATATCCAGTAGTTTGTTGATTTTGTTGCCTGGTATTTAGAAAGGGGAAACGGAGAGAGGCGAGGAGATTGAAGTTTAG
inner-petal2-m0009	-21	26	26	-	GACTAAGGAAAAGACTCACTA	-	GGCTCTAAAAGACTAAGGAAAAGACTCACTAAGGGCTGGATTAAAGCTGTCAATCATCTTCTTCGTTTATGATCGCCATCGGTTCTGTTAGGTTATACCGTGATTCTTTCTCATTTTCTCTTTGGCTC
inner-petal2-m0010	-57.1	616	-	595	-	TTTTGTACGCAACTCGGGCACC	GTCAACAATTTGGTGCCCAATTTGGGTACCAAATTGCCAACTCTTGAATCCAGAACCTTCCATTTGTCTGTGGAGTTCCAGGCTCAAAAGCTTTGGGCGATTTTGTACGCAACTCGGGCACCAATTTGTTGA
inner-petal2-m0011	-57.1	616	-	595	-	TTTTGTACGCAACTCGGGCACC	GTCAACAATTTGGTGCCCAATTTGGGTACCAAATTGCCAACTCTTGAATCCAGAACCTTCCATTTGTCTGTGGAGTTCCAGGCTCAAAAGCTTTGGGCGATTTTGTACGCAACTCGGGCACCAATTTGTTGA
inner-petal2-m0012	-65.4	11	10	-	ATGTGAGTTTAGATGAGTTGT	-	ATCTGCGGAAATGTGAGTTTAGATGAGTTGTTACTGCTTACGATGCTGTTGCGGTGAGTATAAAAATAACAACATTGGAAGCAATAACAACTTATCTAAACTCACATTTTCGCAGATA
inner-petal2-m0013	-45.6	42	41	-	TAATTTCTTTGATCTGTTCCC	-	CTGTCACCTTTAATTTCTTTGATCTGTTCCCAAAATTTCTTTTCCTATGCATTTATCGCCCAAAATATATACTAAATGAATATTCTCATCAGAAAATGGTAAATGACAGAAGAGTTGAAGCAAGCCTTTAATTTTCGCCATGAAGAGAAAAACTTGCAGCTTCCACCTTCAAAATTCGTATTCCACGTTCCACGTCGCAATTTAACAGCAGCTCGCGAAAATAGTCACCAGAATTTTTATGTCTTAAGAAGGAAAAGGAACGAAAGAAGAAAATAAAATCG
inner-petal2-m0014	-50.4	2239	-	2225	-	CGGTGGAAGAATGGGTTCGGGG	CCGACTTCCTCCTCGATCCATTCTTCGATCGCTCCAAAAGTCCTCTCTTTTGCAGCGGTGGAAGAATGGGTTCGGGGTGGAAGAATG
inner-petal2-m0015	-35.1	26	25	-	TTGCTTCGGAAGTAAAGAGGG	-	CTATATCGATTTGCTTCGGAAGTAAAGAGGGAAGGAGTGAGGTACATACTCGCCCTAAACAAATAAAGTTAGAACTTTTGATCGGTGTTTTAAACTGAGTTTATAGTGTATTTAGAGCTGTTTGGGTTTATTAAAATCTCTTTTATTTTTGTTGTTGTGGGAAGGGA
inner-petal2-m0016	-47.6	286	90	195	AGCGCTAAAAGGTAGGAAAGA	TTTCCTAGTCTTTTAGGGCTCG	TTGTATCTCGAAAATCTTTGAGCGCTAAAAGGTAGGAAAGACGGTTAGCATCTGTTGCAATTTCGTCGTCTTTCCTAGTCTTTTAGGGCTCGTTGTTTTCGAGGACTTCTCC
inner-petal2-m0017	-117.4	1890	4	1864	GGAAGTGTTTTAGAGGTCAAT	TGACCTCTATAACACTTCCTA	TACTGTCGTTGTAGGAAGTGTTTTAGAGGTCAATGCGCTCCTGAATGCTCGCAAGCTAACCAGCCCGGTCTTCCTATGCCGGTGCTGGTTTTATCCATCAAAGTCAAGGATCCAGAAGAAAAATAAGCTATGCAGGGCTGGAATGGCTTGGAAGGAACATAGTCGATCCCGTCGATTAGCTAGATTGCGAGCATTCGCATTGACCTCTATAACACTTCCTATAACGACAGT
inner-petal2-m0018	-33	720	705	15	GCATGTTCTCCTCAGCCACA	TGGTTGAGGGGAACATGCTT	TAAGCATGTTCTCCTCAGCCACATGGTACTTAGTTTAATTATCAAAGGCATATATTTTGGTTGAGGGGAACATGCTT
inner-petal2-m0019	-30.7	15	11	4	ATTGTAAATTTTCTTTCGTCATC	TGGCGTGAAAGAAAATTTGCAATAC	GAGAAAAATAATTGTAAATTTTCTTTCGTCATCGGAAACCTTTTTTTTTTCAAGAAAACAATTTGCTTCTTCGGTGGCGTGAAAGAAAATTTGCAATACTTTTTCGT
inner-petal2-m0020	-51	18310	68	17593	GACACGTATATGAGCAGGAG	CTTGCCATGTCCGGATTGTCCA	AACCCGTGGTGACACGTATATGAGCAGGAGTTCGCTTTGATGGTTCTTCACCCATGCTTTCTTAGCTGACCCATACAAAATGAGAAATAATAATCGTCTTTCTATTGTTGCTCCAGCATCATATCTTTCTCAACCAAGCTTCATCATGCTTTTCATTAGGCCTATAAACGAATCAAAGGCATTATGTTCTTCGTAGCATTGTCTTAACTGAGCAATCAGTGTTCTCTTGCCATGTCCGGATTGTCCAACTATAATTT
inner-petal2-m0021	-64.8	9	9	-	AAATACGTGGGAGAGACTGGA	-	GCCTTCAAAAATACGTGGGAGAGACTGGAAGTCCCATGTATCAAATGGTGGTTGATCATTCTACGCATCTATTCATGCGACGTTACAGGAAATTGAGAAGAAAAAACAATTCTTTGAATGCTCAAACTCTTGATACATGTATCCCGTCTTTCCCACGTATTTTTTAAGGTC
inner-petal2-m0022	-33.5	6	-	6	-	TTATTCTTCTATAGCTCTTTC	GGAGGGGGAGAGGAAAAGCCAGGGGAAGAATAAAAAAAATGTTTTTAAAAATCGACAAAAACACTTTTATTAAACAAAACACAAGAAGATAAACGAAGAAAAAAAATACATCACCTGCTTTATTCTTCTATAGCTCTTTCCATCCTCCTC
inner-petal2-m0023	-35.2	11	11	-	TTTTGTTGTTGGTCATCTAATC	-	CATGGATATGTTTTGTTGTTGGTCATCTAATCGTTGTTTTTTCTTCAAAAGTTGCACTCTTCATGCATGGCAGTATGGTTAGATGACCATCAACGAACACATTTGTGT
inner-petal2-m0024	-46.2	310	304	-	GGGTCGGTAAAAACAGGTTGC	-	CGAATGTAGTGGGTCGGTAAAAACAGGTTGCAGTCCTTTAGCTTCTTTAAAAGCCATGGATGCTCAGGCTAATATTAAACGAAAAGCGGTATCGAGCAACGTTTGCAGATGGACATGACTGGACTTGACAATGCTAGAAGCGAGCAGCCTGAAAATGCCATCCCTACAGGAGA
inner-petal2-m0025	-46.2	310	304	-	GGGTCGGTAAAAACAGGTTGC	-	CGAATGTAGTGGGTCGGTAAAAACAGGTTGCAGTCCTTTAGCTTCTTTAAAAGCCATGGATGCTCAGGCTAATATTAAACGAAAAGCGGTATCGAGCAACGTTTGCAGATGGACATGACTGGACTTGACAATGCTAGAAGCGAGCAGCCTGAAAATGCCATCCCTACAGGAGA
inner-petal2-m0026	-26.8	43	-	43	-	TCAAAACTAACATCTTTCAAC	TCGTTAGGCAAGTTGAAACATGCTAGTTTTGGCCAGAAGCGTGTACTCAAAACTAACATCTTTCAACTCGCCGCACG
inner-petal2-m0027	-41.5	19	8	10	TTTCAACTTGCCGCACGATTG	ATCGTGCGGCGAGTTGAAAGA	ATCTTTCAACTTGCCGCACGATTGCGTGGCTTCCAATCGTGCGGCGAGTTGAAAGATG
inner-petal2-m0028	-46.2	310	304	-	GGGTCGGTAAAAACAGGTTGC	-	CGAATGTAGTGGGTCGGTAAAAACAGGTTGCAGTCCTTTAGCTTCTTTAAAAGCCATGGATGCTCAGGCTAATATTAAACGAAAAGCGGTATCGAGCAACGTTTGCAGATGGACATGACTGGACTTGACAATGCTAGAAGCGAGCAGCCTGAAAATGCCATCCCTACAGGAGA
inner-petal2-m0029	-43.7	24	10	14	TGTACTAGAGGGTAGGAAAGA	TTTCCTATACTTTTAGTGCCAG	GTTATATCTCGAAAATGATTTGTACTAGAGGGTAGGAAAGACTGATACTGGTTTATGTTGTGTTGTAATTTTGTCTTTCCTATACTTTTAGTGCCAGTTGTTTTCGAGGGCTGCTTC
inner-petal2-m0030	-26.2	43	-	43	-	TCAAAACTAACATCTTTCAAC	TCGCTGGGCAAGTTGAAACATGCTAGTTTTGGCCAGAAGCGTGTACTCAAAACTAACATCTTTCAACTCGCCGCACG
inner-petal2-m0031	-18.5	990	989	-	TCTCACCCTTGTCAGTCTGGCAC	-	TCTATAAACTTCTCACCCTTGTCAGTCTGGCACCAGTATATGCACCGAAAGGAGGTGAGGGGCAACATTG
inner-petal2-m0032	-21.2	7297	-	7243	-	CCTTTGAATTTTGCGAGCTCGA	TTGGACTCGAAGAAGCCTTGAGCTGGATCAGGTCGATCAGGGGTAGATACATAGAAAGAGCCTTTGAATTTTGCGAGCTCGATCAGGTCGAT
inner-petal2-m0033	-45.9	6	-	5	-	TCATCACCGCTGATCTCACTT	AAAAACCCAGATTGGGATCCAAGCGTGATGCTAAACAACCTGTCTTTCCTCGAACAAAAGATCCATCAACTCCAAAATTTGGTTCATTTGATTGTTGGCCGAAGAGGTCAAGTTTTGGGGCGACCGGACGAACTTGTAGCTCAGCAAGAACAACTCATCACCGCTGATCTCACTTCCATTATTGT
inner-petal2-m0034	-38.9	318	315	-	AATTACTGCCTTGGACACTGT	-	TGCGTGGCAGAATTACTGCCTTGGACACTGTTTCACTGTTCCCAAAGCAGAAACTCTGTGTAGGGGAAGAGGTAGTCGGAGTAGAGACGAGAGCAACAGAGTTTCGGTGGCATGTGATTGAGAAGTACGAG

## Sheet: inner-petal3
Novel miRNAs in yellow inner-petal 3
Id	mfe	count	count(5p)	count(3p)	sequence(5p)	sequence(3p)	precursor miRNA sequence
inner-petal3-m0001	-45	17361	405	16876	ATTCAGACAACCAGAGCGAGG	TTGCTCTGGTTTCTTTGAATTC	ACTCTTTTACAAGAATTCAGACAACCAGAGCGAGGCTTCTGCTAGAGAGATGCATCCGCGAGTCTTGCTCTGGTTTCTTTGAATTCTTGCAAGGAG
inner-petal3-m0002	-51.8	17450	496	16876	ATTCAGACAACCAGAGCAAGG	TTGCTCTGGTTTCTTTGAATTC	ACTCATTTGCAAGAATTCAGACAACCAGAGCAAGGCTTCTGCTACTGCTAGAGAGATGCATCCGCGAGTCTTGCTCTGGTTTCTTTGAATTCTTGCAAGGGG
inner-petal3-m0003	-42.2	34	-	33	-	GTGGTTGTTGTATGTGGCGCT	AATAGCCTTGTGCGATTGGTCATTACAGCCTACATCTTCTGGTTGGTCCGTGTTGAGGTTTACCACTCCGTGAATCACCACCCAGCGTTCTCTATGGGATCAGCACACTAAATTTTGTTATTGTGGTTGTTGTATGTGGCGCTTTAGGCTTAA
inner-petal3-m0004	-43.5	5	5	-	CTTCTGTCTCGGGTTAATTTT	-	CCCTTGATGCCTTCTGTCTCGGGTTAATTTTCGCTTTCTTTATGGTGGAGGAAGCAATTTCTTATCAGACCTGCTTTGATCGGCGGCGGCGGAACAGATTCTGACAAAATGCAAACCCTTTCCTGTACTTATAAAAAGTTGAATATATTCAGAAGAGAGAACCTAGATGCAGGGCCGGCCCAAAGAGA
inner-petal3-m0005	-45.4	1520	1379	128	GCATAAAAGTGTAGGAAAGA	TTTCCTATGCCTTTATAGCAC	TTATATCTCGAAAATCATGTGCATAAAAGTGTAGGAAAGACTGATTCTGGCATATATATGTATGTGGGTCTTTCCTATGCCTTTATAGCACTTGTTTTCGAGGGCTTCTAC
inner-petal3-m0006	-45.4	1520	1379	128	GCATAAAAGTGTAGGAAAGA	TTTCCTATGCCTTTATAGCAC	TTATATCTCGAAAATCATGTGCATAAAAGTGTAGGAAAGACTGATTCTGGCATATATATGTATGTGGGTCTTTCCTATGCCTTTATAGCACTTGTTTTCGAGGGCTTCTAC
inner-petal3-m0007	-83	268	263	-	GGGTCGGTAAAAACAGGTTGC	-	CGAATGTAGTGGGTCGGTAAAAACAGGTTGCAGTCCTTTAGCTTCTTTAAAAGCCATGGATGCTGAGGCTAAACGAAAAGCGGTATTGAGCTTAGTTCGACATGTTCAAACATTGGCACGAGAATGTGAGTCCAATGATAAGGATGGAGTAACAGAGGGATTTGGTTTTGTCAAGGAACTTATTCGATCATGTGACCAAGTTGAGCGTTTGCAAATGGACATGACTGGACCAGACAATGCTAGAAGCGAGCAACCTGAAAATGCCACCTCTACAGAAGA
inner-petal3-m0008	-66.8	241	231	-	TTCTTGTACTCTTCCATTCTA	-	ATCGACTTCTTTCTTGTACTCTTCCATTCTAATAAACGCTTTAATCAGGGAAATAGAGGCGTCAAACATCACGTATTTTGTCGTCTCTTTTTCTTCTTTTTCTTACTTTTCTTACAATTTCCCCCGAACATGTGTACACTCCGGAGAAAAGACTCAGAGAGAAAGTCGTATCGTTGATATCCAGGAGAGAAAGTTTATATCCAGTAGTTTGTTGATTTTGTTGCCTGGTATTTAGAAAGGGGAAACGGAGAGAGGCGAGGAGATTGAAGTTTAG
inner-petal3-m0009	-57.1	555	-	538	-	TTTTGTACGCAACTCGGGCACC	GTCAACAATTTGGTGCCCAATTTGGGTACCAAATTGCCAACTCTTGAATCCAGAACCTTCCATTTGTCTGTGGAGTTCCAGGCTCAAAAGCTTTGGGCGATTTTGTACGCAACTCGGGCACCAATTTGTTGA
inner-petal3-m0010	-57.1	555	-	538	-	TTTTGTACGCAACTCGGGCACC	GTCAACAATTTGGTGCCCAATTTGGGTACCAAATTGCCAACTCTTGAATCCAGAACCTTCCATTTGTCTGTGGAGTTCCAGGCTCAAAAGCTTTGGGCGATTTTGTACGCAACTCGGGCACCAATTTGTTGA
inner-petal3-m0011	-50.4	1622	-	1610	-	CGGTGGAAGAATGGGTTCGGGG	CCGACTTCCTCCTCGATCCATTCTTCGATCGCTCCAAAAGTCCTCTCTTTTGCAGCGGTGGAAGAATGGGTTCGGGGTGGAAGAATG
inner-petal3-m0012	-78.2	31	30	-	ATTTGTAGTACCTTCATCTAG	-	AGCTTACAAAATTTGTAGTACCTTCATCTAGGCCTTCATAACCATATACTAGAATTTGGTAGCAATGTGTCAAAATAGAGTTGATTTACATCTCCCTAAGACTCTTCTCTTCGTGATTGATTAGCTTCACCGAAAATTTCATTGGGAACTCTGTTATGGCACATTGTTACCAGTGAAGGCTGAGATGTTGCTAAGTACAACAAATTTTGTGAGAT
inner-petal3-m0013	-47.6	309	95	212	AGCGCTAAAAGGTAGGAAAGA	TTTCCTAGTCTTTTAGGGCTCG	TTGTATCTCGAAAATCTTTGAGCGCTAAAAGGTAGGAAAGACGGTTAGCATCTGTTGCAATTTCGTCGTCTTTCCTAGTCTTTTAGGGCTCGTTGTTTTCGAGGACTTCTCC
inner-petal3-m0014	-117.4	1775	10	1740	GGAAGTGTTTTAGAGGTCAAT	TGACCTCTATAACACTTCCTA	TACTGTCGTTGTAGGAAGTGTTTTAGAGGTCAATGCGCTCCTGAATGCTCGCAAGCTAACCAGCCCGGTCTTCCTATGCCGGTGCTGGTTTTATCCATCAAAGTCAAGGATCCAGAAGAAAAATAAGCTATGCAGGGCTGGAATGGCTTGGAAGGAACATAGTCGATCCCGTCGATTAGCTAGATTGCGAGCATTCGCATTGACCTCTATAACACTTCCTATAACGACAGT
inner-petal3-m0015	-33	875	833	7	TAAGCATGTTCTCCTCAGCCA	GTTGAGGGGAACATGCTT	TTTAAGATCATAAGCATGTTCTCCTCAGCCACATGGTACTTAGTTTAATTATCAAAGGCATATATTTTGGTTGAGGGGAACATGCTT
inner-petal3-m0016	-51.1	5	5	-	TTTTGATCTCTGTGTCGATG	-	ATTATGGGTCTTTTGATCTCTGTGTCGATGAGCTTTTGGTGAAAACTTTATTTGTACTATTTTGGGGTCGGAGAAGTGGACTTCGGGTTTAATTTCTGTTCTCAGAATAGTATGAATTGATATTTGGTTGCAGAGGGATAAAAGGGTTTTTTTTTTGGGTGTCCAAAGTCCCATATT
inner-petal3-m0017	-30.7	27	24	2	ATTGTAAATTTTCTTTCGTCATC	TGGCGTGAAAGAAAATTTGCAATAC	GAGAAAAATAATTGTAAATTTTCTTTCGTCATCGGAAACCTTTTTTTTTTCAAGAAAACAATTTGCTTCTTCGGTGGCGTGAAAGAAAATTTGCAATACTTTTTCGT
inner-petal3-m0018	-51	16716	31	15955	GACACGTATATGAGCAGGAG	CTTGCCATGTCCGGATTGTCCA	AACCCGTGGTGACACGTATATGAGCAGGAGTTCGCTTTGATGGTTCTTCACCCATGCTTTCTTAGCTGACCCATACAAAATGAGAAATAATAATCGTCTTTCTATTGTTGCTCCAGCATCATATCTTTCTCAACCAAGCTTCATCATGCTTTTCATTAGGCCTATAAACGAATCAAAGGCATTATGTTCTTCGTAGCATTGTCTTAACTGAGCAATCAGTGTTCTCTTGCCATGTCCGGATTGTCCAACTATAATTT
inner-petal3-m0019	-33.5	14	-	14	-	TTATTCTTCTATAGCTCTTTC	GGAGGGGGAGAGGAAAAGCCAGGGGAAGAATAAAAAAAATGTTTTTAAAAATCGACAAAAACACTTTTATTAAACAAAACACAAGAAGATAAACGAAGAAAAAAAATACATCACCTGCTTTATTCTTCTATAGCTCTTTCCATCCTCCTC
inner-petal3-m0020	-35.2	7	7	-	TTTTGTTGTTGGTCATCTAATC	-	CATGGATATGTTTTGTTGTTGGTCATCTAATCGTTGTTTTTTCTTCAAAAGTTGCACTCTTCATGCATGGCAGTATGGTTAGATGACCATCAACGAACACATTTGTGT
inner-petal3-m0021	-46.2	269	263	-	GGGTCGGTAAAAACAGGTTGC	-	CGAATGTAGTGGGTCGGTAAAAACAGGTTGCAGTCCTTTAGCTTCTTTAAAAGCCATGGATGCTCAGGCTAATATTAAACGAAAAGCGGTATCGAGCAACGTTTGCAGATGGACATGACTGGACTTGACAATGCTAGAAGCGAGCAGCCTGAAAATGCCATCCCTACAGGAGA
inner-petal3-m0022	-46.2	269	263	-	GGGTCGGTAAAAACAGGTTGC	-	CGAATGTAGTGGGTCGGTAAAAACAGGTTGCAGTCCTTTAGCTTCTTTAAAAGCCATGGATGCTCAGGCTAATATTAAACGAAAAGCGGTATCGAGCAACGTTTGCAGATGGACATGACTGGACTTGACAATGCTAGAAGCGAGCAGCCTGAAAATGCCATCCCTACAGGAGA
inner-petal3-m0023	-46.2	269	263	-	GGGTCGGTAAAAACAGGTTGC	-	CGAATGTAGTGGGTCGGTAAAAACAGGTTGCAGTCCTTTAGCTTCTTTAAAAGCCATGGATGCTCAGGCTAATATTAAACGAAAAGCGGTATCGAGCAACGTTTGCAGATGGACATGACTGGACTTGACAATGCTAGAAGCGAGCAGCCTGAAAATGCCATCCCTACAGGAGA
inner-petal3-m0024	-33.1	36	36	-	ACTATGCTGTACCCTAACCTC	-	TTGAACCTGAACTATGCTGTACCCTAACCTCGGCAACAGATTAATCCTCAATTTTGCAGAGGTTATCGTGAAAGCATAGTTCCGATTAAGGTTTTG
inner-petal3-m0025	-43.7	43	13	29	TGTACTAGAGGGTAGGAAAGA	TTTCCTATACTTTTAGTGCCAG	GTTATATCTCGAAAATGATTTGTACTAGAGGGTAGGAAAGACTGATACTGGTTTATGTTGTGTTGTAATTTTGTCTTTCCTATACTTTTAGTGCCAGTTGTTTTCGAGGGCTGCTTC
inner-petal3-m0026	-53.1	30	28	2	AAGATGGACTGTAGCATTTGC	AAGTGCTACAGTCCATCTTTG	CAAAGATGGACTGTAGCATTTGCATTGTCAAAAGCAATTGACAATGCAAGTGCTACAGTCCATCTTTGT
inner-petal3-m0027	-18.5	1059	1059	-	TCTCACCCTTGTCAGTCTGGCAC	-	TCTATAAACTTCTCACCCTTGTCAGTCTGGCACCAGTATATGCACCGAAAGGAGGTGAGGGGCAACATTG
inner-petal3-m0028	-21.2	6689	-	6660	-	CCTTTGAATTTTGCGAGCTCGA	TTGGACTCGAAGAAGCCTTGAGCTGGATCAGGTCGATCAGGGGTAGATACATAGAAAGAGCCTTTGAATTTTGCGAGCTCGATCAGGTCGAT
inner-petal3-m0029	-38.9	280	277	-	AATTACTGCCTTGGACACTGT	-	TGCGTGGCAGAATTACTGCCTTGGACACTGTTTCACTGTTCCCAAAGCAGAAACTCTGTGTAGGGGAAGAGGTAGTCGGAGTAGAGACGAGAGCAACAGAGTTTCGGTGGCATGTGATTGAGAAGTACGAG
