# Supplementary material for: Identification and comparative profiling of miRNAs in herbaceous peony (Paeonia lactiflora Pall.) with red/yellow bicoloured flowers
Source: Sci Rep. 2017 Mar 20;7:44926. doi: 10.1038/srep44926 (PMC5357961; doi:10.1038/srep44926)
Supplement: Supplementary Material S5 [file srep44926-s6.xls]

## Sheet: conserved miRNAs
Differentially expressed conserved miRNAs in red outer-petal and yellow inner-petal
Gene ID	length	outer-petal Readnum	inner-petal Readnum	outer-petal RPKM	inner-petal RPKM	log2 Ratio (inner-petal/outer-petal)	up-down-regulation	p-value	q-value
miR8722	22	6156	37782	no	no	2.94533	up	0	0
miR159a-3p	19	151279	0	no	no	-17.8792	down	0	0
miR319	21	0	48318	no	no	16.888	up	0	0
miR1509b	20	21403	38200	no	no	1.16346	up	0	0
miR6450a	21	1568	7494	no	no	2.58451	up	0	0
miR6140c	22	1419	6958	no	no	2.6215	up	0	0
miR5077	19	9935	1781	no	no	-2.15213	down	0	0
miR167a	22	4606	0	no	no	-12.8416	down	0	0
miR167a-5p	21	0	3643	no	no	13.1586	up	0	0
miR2099-3p	21	0	3537	no	no	13.116	up	0	0
miR9559-5p	21	0	2616	no	no	12.6808	up	9.80341e-308	2.37208e-307
miR5219	19	2968	0	no	no	-12.2076	down	8.37185e-304	1.90653e-303
miR319q	21	2205	0	no	no	-11.7789	down	3.25822e-244	6.30698e-244
miR5181-5p	21	2194	0	no	no	-11.7716	down	2.59013e-243	4.775e-243
miR861-3p	19	0	1741	no	no	12.0934	up	7.00801e-229	1.23323e-228
miR781a	21	957	2369	no	no	1.63539	up	6.71502e-214	1.13029e-213
miR2275c	24	0	1412	no	no	11.7912	up	2.9729e-196	4.79557e-196
miR5568f-3p	19	1600	0	no	no	-11.3162	down	1.86338e-192	2.7746e-192
miR2105	21	1060	2394	no	no	1.50306	up	2.16833e-191	3.10908e-191
miR156e-3p	21	21320	2437	no	no	-3.12903	down	2.61e-189	3.61e-189
miR7545	19	3425	1061	no	no	-1.36298	down	2.15995e-188	2.78736e-188
miR8142	22	1446	0	no	no	-11.1702	down	2.01712e-178	2.44035e-178
miR395a	21	2901	876	no	no	-1.39985	down	2.12422e-166	2.49205e-166
miR775	20	1243	0	no	no	-10.9519	down	3.02265e-159	3.44176e-159
miR157d	21	0	985	no	no	11.2717	up	2.8352e-150	3.04897e-150
miR5764	22	0	984	no	no	11.2702	up	3.68453e-150	3.85524e-150
miR9562-3p	18	1149	0	no	no	-10.8385	down	4.54089e-150	4.62625e-150
miR7731-3p	24	1589	320	no	no	-1.98427	down	1.06818e-149	1.06036e-149
miR7542	21	953	2028	no	no	1.41721	up	6.17059e-149	5.97225e-149
miR7722-3p	19	1078	0	no	no	-10.7464	down	5.35853e-143	5.0598e-143
miR1520f-3p	22	230	898	no	no	2.29278	up	1.15634e-127	9.73192e-128
miR8044-5p	21	922	0	no	no	-10.5209	down	5.55868e-127	4.57873e-127
miR8151	21	909	0	no	no	-10.5004	down	1.2947e-125	1.04424e-125
miR164g-3p	21	23	465	no	no	4.66523	up	2.27817e-120	1.79995e-120
miR7817b	22	1420	2305	no	no	1.02658	up	2.3958e-102	1.81866e-102
miR5781	21	0	590	no	no	10.5323	up	3.46432e-102	2.57921e-102
miR952b	18	661	0	no	no	-10.0408	down	2.24228e-98	1.60756e-98
miR1030a	21	0	538	no	no	10.3992	up	2.91081e-95	2.04891e-95
miR2938	21	624	0	no	no	-9.9577	down	4.30282e-94	2.97465e-94
miR845c	24	617	0	no	no	-9.94143	down	2.82853e-93	1.92113e-93
miR4396	21	609	0	no	no	-9.9226	down	2.45027e-92	1.63552e-92
miR437	21	0	510	no	no	10.3221	up	1.85432e-91	1.21676e-91
miR5568e-5p	19	619	1284	no	no	1.38033	up	2.37004e-91	1.52924e-91
miR2653a	21	584	0	no	no	-9.86212	down	2.19104e-89	1.36814e-89
miR1211-3p	21	555	0	no	no	-9.78864	down	6.40277e-86	3.81352e-86
miR162	21	0	463	no	no	10.1826	up	6.09098e-85	3.57285e-85
miR6036	22	534	0	no	no	-9.733	down	2.21658e-83	1.28079e-83
miR158b-5p	20	1488	478	no	no	-1.31059	down	3.4905e-78	1.95844e-78
miR2637	21	93	454	no	no	2.61509	up	7.11097e-76	3.9328e-76
miR160f-3p	19	467	0	no	no	-9.53958	down	4.25149e-75	2.31822e-75
miR1048-3p	21	445	0	no	no	-9.46996	down	2.59275e-72	1.39412e-72
miR5038a	21	0	339	no	no	9.73284	up	8.19685e-67	4.23114e-67
miR6029	21	369	0	no	no	-9.19978	down	2.09729e-62	1.05448e-62
miR1516d	21	156	501	no	no	2.01096	up	2.0813e-61	1.01995e-61
miR395p-3p	22	0	290	no	no	9.50761	up	3.48655e-59	1.68724e-59
miR6466-5p	24	345	0	no	no	-9.10275	down	3.57942e-59	1.7108e-59
miR171c-5p	21	990	298	no	no	-1.40442	down	2.70987e-58	1.2794e-58
miR5019	21	0	243	no	no	9.25251	up	1.5073e-51	6.70736e-52
miR8553b	22	0	243	no	no	9.25251	up	1.5073e-51	6.70736e-52
miR8601	21	0	234	no	no	9.19807	up	4.80199e-50	2.11257e-50
miR6135k	21	274	0	no	no	-8.77033	down	2.90606e-49	1.26411e-49
miR3932b-5p	21	273	0	no	no	-8.76506	down	4.04603e-49	1.74044e-49
miR167d-3p	21	210	513	no	no	1.61627	up	5.22714e-47	2.22379e-47
miR1520k	22	32	222	no	no	3.12212	up	4.12033e-45	1.73386e-45
miR164c-3p	21	240	0	no	no	-8.57919	down	2.65498e-44	1.09347e-44
miR6440b	21	0	186	no	no	8.86686	up	9.15301e-42	3.69117e-42
miR828	22	0	184	no	no	8.85126	up	2.07604e-41	8.28583e-42
miR8632	21	0	182	no	no	8.8355	up	4.71898e-41	1.86421e-41
miR3627-5p	22	329	49	no	no	-2.41953	down	5.57194e-41	2.17893e-41
miR7797b	22	329	51	no	no	-2.36182	down	6.92417e-40	2.6541e-40
miR5769	21	0	159	no	no	8.64058	up	7.02061e-37	2.63881e-37
miR6108e-3p	21	189	0	no	no	-8.23454	down	1.55168e-36	5.77618e-37
miR9473-5p	19	174	0	no	no	-8.11524	down	3.65419e-34	1.32215e-34
miR3633a-5p	21	173	0	no	no	-8.10693	down	5.27865e-34	1.87485e-34
miR6295	19	0	143	no	no	8.48757	up	6.82308e-34	2.40137e-34
miR845	24	0	140	no	no	8.45698	up	2.52763e-33	8.81582e-34
miR5303f	24	156	0	no	no	-7.9577	down	2.95565e-31	1.01262e-31
miR5254	21	484	140	no	no	-1.46188	down	4.20783e-31	1.42897e-31
miR7508	22	0	122	no	no	8.25844	up	7.54311e-30	2.51747e-30
miR6198	24	144	0	no	no	-7.84222	down	2.81977e-29	9.2513e-30
miR9722	21	144	0	no	no	-7.84222	down	2.81977e-29	9.2513e-30
miR845a	24	0	119	no	no	8.22252	up	2.93634e-29	9.55281e-30
miR5506	20	0	115	no	no	8.17319	up	1.82022e-28	5.82384e-29
miR7543	22	0	109	no	no	8.09588	up	2.88693e-27	9.16109e-28
miR9656-3p	22	0	108	no	no	8.08259	up	4.59111e-27	1.4334e-27
miR3443-5p	21	0	103	no	no	8.0142	up	4.73913e-26	1.45613e-26
miR398	21	134	304	no	no	1.50954	up	5.32702e-26	1.62387e-26
miR869-3p	20	0	100	no	no	7.97156	up	1.94635e-25	5.84121e-26
miR898b	21	260	452	no	no	1.12551	up	1.21301e-24	3.61237e-25
miR3631b-3p	20	114	0	no	no	-7.50519	down	3.66998e-24	1.07637e-24
miR1162-5p	22	108	0	no	no	-7.42719	down	4.16624e-23	1.19476e-23
miR7584e	21	0	88	no	no	7.78713	up	6.10414e-23	1.73763e-23
miR402	22	107	0	no	no	-7.41377	down	6.26252e-23	1.7697e-23
miR5249	21	0	87	no	no	7.77064	up	9.92888e-23	2.78543e-23
miR1886.2	21	104	0	no	no	-7.37274	down	2.13702e-22	5.95203e-23
miR7125	21	0	85	no	no	7.73709	up	2.63655e-22	7.29088e-23
miR9760	21	101	0	no	no	-7.33051	down	7.34525e-22	2.00258e-22
miR2619b-5p	21	0	77	no	no	7.59449	up	1.37943e-20	3.65778e-21
miR5564b	21	97	223	no	no	1.52869	up	7.78383e-20	2.00897e-20
miR418	24	88	0	no	no	-7.13173	down	1.69113e-19	4.33582e-20
miR5303	21	0	72	no	no	7.49763	up	1.71015e-19	4.35574e-20
miR870-3p	21	0	71	no	no	7.47745	up	2.84174e-19	7.19059e-20
miR5368	19	84	0	no	no	-7.06462	down	9.30135e-19	2.3083e-19
miR7782-3p	24	82	0	no	no	-7.02985	down	2.19428e-18	5.41083e-19
miR7484e	24	81	0	no	no	-7.01215	down	3.37538e-18	8.21859e-19
miR5082	27	23	105	no	no	2.51838	up	3.92671e-18	9.50124e-19
miR7980a	23	0	64	no	no	7.3277	up	1.03789e-17	2.48031e-18
miR5721	19	0	62	no	no	7.2819	up	2.94389e-17	6.94944e-18
miR5369	21	73	0	no	no	-6.86212	down	1.0992e-16	2.56353e-17
miR7822	21	0	58	no	no	7.18568	up	2.41822e-16	5.5726e-17
miR827	21	297	98	no	no	-1.27191	down	3.10518e-16	7.1133e-17
miR1520m	24	69	0	no	no	-6.78082	down	6.44273e-16	1.46721e-16
miR5380c	21	66	0	no	no	-6.71669	down	2.45749e-15	5.56374e-16
miR1878-3p	24	63	0	no	no	-6.64958	down	9.47945e-15	2.13366e-15
miR3628-3p	21	61	0	no	no	-6.60304	down	2.34669e-14	5.19144e-15
miR861-5p	21	60	0	no	no	-6.57919	down	3.69964e-14	8.09202e-15
miR3630-3p	21	133	232	no	no	1.1304	up	1.74448e-13	3.77298e-14
miR2108a	20	54	0	no	no	-6.42719	down	5.84951e-13	1.25811e-13
miR7740-5p	21	52	0	no	no	-6.37274	down	1.48547e-12	3.14256e-13
miR8709b	22	0	41	no	no	6.68525	up	2.65962e-12	5.56569e-13
miR6460	21	48	0	no	no	-6.25726	down	9.76148e-12	2.0209e-12
miR2616	24	47	0	no	no	-6.22689	down	1.56928e-11	3.19756e-12
miR7714-5p	23	47	0	no	no	-6.22689	down	1.56928e-11	3.19756e-12
miR1849	21	45	0	no	no	-6.16415	down	4.07652e-11	8.17719e-12
miR9673-5p	21	0	36	no	no	6.49763	up	4.67806e-11	9.33545e-12
miR1049	21	130	212	no	no	1.03325	up	5.89421e-11	1.17021e-11
miR172c-3p	21	257	100	no	no	-1.03407	down	1.2098e-10	2.37749e-11
miR1511-3p	21	50	113	no	no	1.50402	up	1.43774e-10	2.81117e-11
miR415	21	0	34	no	no	6.41516	up	1.50236e-10	2.92276e-11
miR5208a	24	0	33	no	no	6.37209	up	2.70462e-10	5.23536e-11
miR1061-3p	21	41	98	no	no	1.58486	up	5.48668e-10	1.05678e-10
miR169k-5p	22	37	0	no	no	-5.88175	down	1.99735e-09	3.80916e-10
miR8611	21	36	0	no	no	-5.84222	down	3.2778e-09	6.16009e-10
miR157c-3p	22	37	88	no	no	1.57768	up	4.62638e-09	8.65252e-10
miR828a	22	35	0	no	no	-5.80158	down	5.39055e-09	9.98524e-10
miR5557-3p	21	0	25	no	no	5.97156	up	3.36939e-08	6.153e-09
miR5658	21	0	25	no	no	5.97156	up	3.36939e-08	6.153e-09
miR5647	21	0	24	no	no	5.91266	up	6.26337e-08	1.13841e-08
miR413	21	30	0	no	no	-5.57919	down	6.70645e-08	1.21325e-08
miR6170	21	29	0	no	no	-5.53028	down	1.1183e-07	2.00436e-08
miR841a-3p	21	64	114	no	no	1.16059	up	1.33242e-07	2.37713e-08
miR8645	24	23	0	no	no	-5.19586	down	2.54126e-06	4.41181e-07
miR162a-5p	21	21	0	no	no	-5.06462	down	7.36598e-06	1.25074e-06
miR7800	24	19	0	no	no	-4.92023	down	2.16255e-05	3.5932e-06
miR7829	21	18	0	no	no	-4.84222	down	3.72423e-05	6.16159e-06
miR1128	19	0	14	no	no	5.13506	up	4.0078e-05	6.51929e-06
miR6135i	24	0	14	no	no	5.13506	up	4.0078e-05	6.51929e-06
miR866-5p	22	0	14	no	no	5.13506	up	4.0078e-05	6.51929e-06
miR479	22	72	25	no	no	-1.19837	down	0.000123969	1.99144e-05
miR5206a	21	15	0	no	no	-4.57919	down	0.000194414	3.11017e-05
miR5142	21	0	11	no	no	4.78713	up	0.000312463	4.95769e-05
miR408b	21	13	0	no	no	-4.37274	down	0.000596658	9.42825e-05
miR160a-3p	21	0	10	no	no	4.64963	up	0.000629066	9.89995e-05
miR7709-5p	20	12	0	no	no	-4.25726	down	0.00105197	0.000162905
miR8763	21	0	9	no	no	4.49763	up	0.00127731	0.000195456
miR477a-5p	21	0	9	no	no	4.49763	up	0.00127731	0.000195456
miR1033a	21	29	48	no	no	1.05468	up	0.00153653	0.000233277
miR820a	24	11	0	no	no	-4.13173	down	0.00186315	0.00028176
miR8717	24	0	8	no	no	4.3277	up	0.00261762	0.000391116
miR397	21	0	8	no	no	4.3277	up	0.00261762	0.000391116
miR482b-3p	22	0	7	no	no	4.13506	up	0.00541859	0.000791611
miR8676	24	0	7	no	no	4.13506	up	0.00541859	0.000791611
miR9733	24	9	0	no	no	-3.84222	down	0.00592949	0.00085976
miR8706a	24	9	0	no	no	-3.84222	down	0.00592949	0.00085976
miR156d	21	5251	2139	no	no	-1.29566	down	0.00581232	0.000794086

## Sheet: novel miRNAs
Differentially expressed novel miRNAs in red outer-petal and yellow inner-petal
Gene ID	length	outer-petal readnum	inner-petal readnum	outer-petal RPKM	inner-petal RPKM	log2 Ratio (inner-petal/outer-petal)	up-down-regulation	p-value	q-value
novel miR23	22	0	54089	no	no	16.3777	up	0	0
novel miR51	22	17593	0	no	no	-15.448	down	0	0
novel miR12	22	3622	1717	no	no	-1.42219	down	3.22973e-272	5.10097e-272
novel miR36	20	0	705	no	no	10.1162	up	4.04924e-103	3.65445e-103
novel miR43	21	1437	833	no	no	-1.13197	down	2.48484e-76	1.96226e-76
novel miR53	21	258	0	no	no	-9.35653	down	2.92026e-54	1.67717e-54
novel miR34	21	0	162	no	no	7.99455	up	4.01934e-32	2.11602e-32
novel miR41	21	163	33	no	no	-2.64963	down	6.08694e-29	2.74674e-29
novel miR32	23	0	131	no	no	7.68813	up	5.3994e-27	2.27406e-27
novel miR8	22	0	62	no	no	6.6089	up	1.70946e-14	6.35267e-15
novel miR50	21	31	0	no	no	-6.29949	down	7.83082e-10	2.60376e-10
novel miR25	22	72	29	no	no	-1.65724	down	3.56256e-08	1.12533e-08
novel miR46	21	0	28	no	no	5.46206	up	2.02491e-07	5.81473e-08
novel miR39	21	84	43	no	no	-1.31135	down	5.68485e-07	1.56148e-07
novel miR45	21	73	36	no	no	-1.3652	down	1.51781e-06	3.99534e-07
novel miR26	21	0	22	no	no	5.11413	up	4.62133e-06	1.16781e-06
novel miR16	21	15	55	no	no	1.52917	up	5.54013e-05	1.34615e-05
novel miR56	20	13	0	no	no	-5.04574	down	7.40291e-05	1.73215e-05
novel miR28	21	28	9	no	no	-1.98273	down	0.000101921	2.2996e-05
novel miR49	21	10	0	no	no	-4.66723	down	0.000597069	0.000117875
novel miR52	21	10	0	no	no	-4.66723	down	0.000597069	0.000117875
novel miR59	21	10	0	no	no	-4.66723	down	0.000597069	0.000117875
novel miR64	21	10	0	no	no	-4.66723	down	0.000597069	0.000117875
novel miR7	22	0	12	no	no	4.23966	up	0.00109896	0.000210385
novel miR48	21	9	0	no	no	-4.51522	down	0.00121728	0.00021972
novel miR65	21	9	0	no	no	-4.51522	down	0.00121728	0.00021972
novel miR21	22	16	5	no	no	-2.02337	down	0.00291445	0.000511447
novel miR33	21	0	10	no	no	3.97663	up	0.00344479	0.000588176
