# Supplementary material for: Identification and comparative profiling of miRNAs in herbaceous peony (Paeonia lactiflora Pall.) with red/yellow bicoloured flowers
Source: Sci Rep. 2017 Mar 20;7:44926. doi: 10.1038/srep44926 (PMC5357961; doi:10.1038/srep44926)
Supplement: Supplementary Material S6 [file srep44926-s7.xls]

## Sheet: conserved miRNAs
Target genes of differentially conserved expressed miRNAs
conserved miRNAs	number of target genes	target genes
miR1030a	8	Unigene2902_All[]~~Unigene10594_All[]~~Unigene15452_All[]~~Unigene21682_All[]~~Unigene24303_All[]~~Unigene30790_All[]~~Unigene30791_All[]~~Unigene34178_All[]
miR1061-3p	2	Unigene5535_All[]~~Unigene19036_All[]
miR1128	2	Unigene4359_All[]~~Unigene22756_All[]
miR1211-3p	4	CL1886.Contig2_All[]~~CL1886.Contig3_All[]~~CL1886.Contig4_All[]~~Unigene13274_All[]
miR1509b	27	CL223.Contig1_All[]~~CL223.Contig3_All[]~~CL236.Contig2_All[]~~CL236.Contig3_All[]~~CL300.Contig3_All[]~~CL300.Contig4_All[]~~CL300.Contig5_All[]~~CL663.Contig6_All[]~~CL3222.Contig2_All[]~~CL4457.Contig1_All[]~~CL4704.Contig1_All[]~~CL5320.Contig1_All[]~~CL7341.Contig2_All[]~~Unigene2857_All[]~~Unigene5192_All[]~~Unigene12720_All[]~~Unigene14939_All[]~~Unigene15895_All[]~~Unigene19951_All[]~~Uni…
miR1511-3p	1	CL136.Contig1_All[]
miR1516d	1	CL6492.Contig3_All[]
miR1520f-3p	1	Unigene10501_All[]
miR1520m	1	Unigene31534_All[]
miR156d	1	Unigene5530_All[]
miR156e-3p	2	Unigene5530_All[]~~Unigene10411_All[]
miR157d	1	CL1537.Contig1_All[]
miR158b-5p	7	CL205.Contig1_All[]~~CL205.Contig2_All[]~~Unigene1418_All[]~~Unigene6447_All[]~~Unigene14875_All[]~~Unigene23499_All[]~~Unigene25036_All[]
miR159a-3p	8	CL3291.Contig3_All[]~~CL4740.Contig2_All[]~~CL4740.Contig4_All[]~~CL4740.Contig5_All[]~~CL4740.Contig6_All[]~~Unigene152_All[]~~Unigene12303_All[]~~Unigene16284_All[]
miR160f-3p	4	CL274.Contig1_All[]~~CL274.Contig2_All[]~~CL274.Contig3_All[]~~CL274.Contig4_All[]
miR162	1	Unigene2778_All[]
miR162a-5p	1	Unigene21200_All[]
miR164c-3p	2	CL3491.Contig3_All[]~~CL3491.Contig4_All[]
miR167a-5p	1	CL7039.Contig2_All[]
miR167d-3p	1	Unigene22672_All[]
miR169k-5p	1	Unigene40222_All[]
miR171c-5p	1	Unigene12797_All[]
miR172c-3p	2	CL7205.Contig1_All[]~~CL7205.Contig2_All[]
miR1886.2	5	CL300.Contig3_All[]~~CL300.Contig4_All[]~~CL300.Contig5_All[]~~Unigene13321_All[]~~Unigene14819_All[]
miR2108a	1	Unigene8840_All[]
miR2616	3	CL7527.Contig2_All[]~~CL7527.Contig3_All[]~~Unigene23856_All
miR2619b-5p	3	Unigene15907_All[]~~Unigene16737_All[]~~Unigene37761_All[]
miR2653a	3	CL5574.Contig1_All[]~~Unigene4908_All[]~~Unigene4909_All[]
miR2938	3	CL3937.Contig1_All[]~~CL3937.Contig3_All[]~~CL7623.Contig2_All[]
miR319	1	Unigene16284_All[]
miR3628-3p	1	Unigene36380_All[]
miR3630-3p	3	Unigene5969_All[]~~Unigene14319_All[]~~Unigene17808_All[]
miR3631b-3p	2	CL1539.Contig2_All[]~~CL1539.Contig5_All[]
miR395a	3	CL4154.Contig1_All[]~~CL4154.Contig2_All[]~~CL8116.Contig1_All[]
miR395p-3p	2	CL8090.Contig1_All[]~~CL8090.Contig2_All[]
miR408b	1	CL382.Contig2_All[]
miR413	3	CL1340.Contig1_All[]~~CL1340.Contig2_All[]~~Unigene12905_All[]
miR415	6	CL3764.Contig4_All[]~~CL3764.Contig5_All[]~~CL3764.Contig6_All[]~~CL3764.Contig9_All[]~~Unigene5865_All[]~~Unigene20098_All[]
miR418	1	CL13.Contig2_All[]
miR437	1	Unigene34286_All[]
miR4396	2	CL1713.Contig2_All[]~~CL2186.Contig3_All[]
miR479	1	Unigene7350_All[]
miR5019	3	CL2066.Contig3_All[]~~Unigene20595_All[]~~Unigene23702_All[]
miR5077	1	Unigene32626_All[]
miR5082	1	Unigene760_All[]
miR5142	1	CL6492.Contig1_All[]
miR5219	4	CL2737.Contig3_All[]~~Unigene155_All[]~~Unigene4213_All[]~~Unigene16274_All[]
miR5249	1	Unigene34539_All[]
miR5254	2	CL5574.Contig2_All[]~~Unigene1682_All[]
miR5303	1	Unigene32169_All[]
miR5368	1	Unigene23667_All[]
miR5369	2	Unigene2398_All[]~~Unigene2597_All[]
miR5380c	3	Unigene11888_All[]~~Unigene24379_All[]~~Unigene25098_All[]
miR5506	4	CL5306.Contig1_All[]~~CL5306.Contig2_All[]~~Unigene5323_All[]~~Unigene5420_All[]
miR5557-3p	1	CL5052.Contig2_All[]
miR5564b	2	CL3459.Contig1_All[]~~Unigene2803_All[]
miR5568e-5p	12	CL1235.Contig1_All[]~~CL1235.Contig2_All[]~~CL7301.Contig1_All[]~~Unigene2996_All[]~~Unigene7375_All[]~~Unigene7376_All[]~~Unigene12104_All[]~~Unigene17560_All[]~~Unigene19246_All[]~~Unigene26732_All[]~~Unigene32011_All[]~~Unigene35001_All[]
miR5647	6	CL1131.Contig1_All[]~~CL1131.Contig2_All[]~~CL3493.Contig1_All[]~~CL3493.Contig2_All[]~~CL3493.Contig3_All[]~~Unigene4492_All[]
miR5658	1	Unigene11910_All[]
miR5721	28	CL983.Contig2_All[]~~CL1327.Contig1_All[]~~CL1751.Contig1_All[]~~CL2829.Contig1_All[]~~CL2903.Contig2_All[]~~CL2903.Contig3_All[]~~CL3638.Contig2_All[]~~CL3689.Contig1_All[]~~CL3784.Contig1_All[]~~CL5940.Contig1_All[]~~Unigene2092_All[]~~Unigene2392_All[]~~Unigene2753_All[]~~Unigene3652_All[]~~Unigene4116_All[]~~Unigene5945_All[]~~Unigene7479_All[]~~Unigene10888_All[]~~Unigene11381_All[]~~Unigene…
miR5764	1	Unigene2569_All[]
miR5769	4	CL3210.Contig1_All[]~~CL3869.Contig1_All[]~~Unigene11763_All[]~~Unigene30558_All[]
miR5781	7	CL718.Contig1_All[]~~CL718.Contig3_All[]~~CL718.Contig5_All[]~~CL8079.Contig1_All[]~~CL8079.Contig2_All[]~~CL8079.Contig3_All[]~~Unigene24533_All[]
miR6029	2	CL544.Contig1_All[]~~Unigene5530_All
miR6108e-3p	2	CL7555.Contig3_All[]~~Unigene21881_All[]
miR6135i	4	CL2194.Contig1_All[]~~CL2206.Contig1_All[]~~CL2206.Contig2_All[]~~CL5855.Contig1_All[]
miR6135k	1	Unigene2073_All[]
miR6170	5	CL321.Contig1_All[]~~CL321.Contig2_All[]~~CL6398.Contig1_All[]~~CL6398.Contig2_All[]~~Unigene7199_All[]
miR6295	2	CL7629.Contig3_All[]~~Unigene36075_All[]
miR6450a	1	Unigene16402_All[]
miR7508	2	CL4166.Contig1_All[]~~Unigene2934_All[]
miR7543	1	Unigene9967_All[]
miR7545	3	Unigene9179_All[]~~Unigene10125_All[]~~Unigene26020_All[]
miR7584e	1	Unigene20287_All[]
miR7709-5p	2	Unigene16099_All[]~~Unigene34591_All[]
miR7714-5p	2	CL958.Contig3_All[]~~CL958.Contig4_All[]
miR7722-3p	4	CL4575.Contig1_All[]~~CL4575.Contig2_All[]~~Unigene6684_All[]~~Unigene7734_All[]
miR7740-5p	1	Unigene2570_All[]
miR7817b	2	CL979.Contig1_All[]~~Unigene16355_All[]
miR781a	4	CL1094.Contig1_All[]~~CL1094.Contig2_All[]~~CL1094.Contig3_All[]~~Unigene270_All[]
miR7822	1	CL13.Contig2_All[]
miR7980a	1	Unigene10342_All[]
miR8044-5p	4	CL300.Contig2_All[]~~Unigene16763_All[]~~Unigene24361_All[]~~Unigene38242_All[]
miR8151	2	Unigene7375_All[]~~Unigene7376_All[]
miR827	2	CL5985.Contig3_All[]~~Unigene26600_All[]
miR828	3	CL3729.Contig1_All[]~~CL3729.Contig2_All[]~~CL3729.Contig3_All[]
miR828a	2	Unigene1000_All[]~~Unigene22773_All[]
miR841a-3p	2	CL4964.Contig1_All[]~~CL4964.Contig2_All[]
miR845	1	Unigene14721_All[]
miR845a	10	CL737.Contig1_All[]~~CL3916.Contig1_All[]~~CL3916.Contig2_All[]~~CL6117.Contig1_All[]~~CL6117.Contig2_All[]~~Unigene1279_All[]~~Unigene5471_All[]~~Unigene16901_All[]~~Unigene20832_All[]~~Unigene37731_All[]
miR845c	12	CL1461.Contig1_All[]~~CL2585.Contig1_All[]~~CL3874.Contig1_All[]~~CL3874.Contig3_All[]~~Unigene7253_All[]~~Unigene10424_All[]~~Unigene10591_All[]~~Unigene22048_All[]~~Unigene22437_All[]~~Unigene30633_All[]~~Unigene30984_All[]~~Unigene36629_All[]
miR861-3p	1	Unigene5011_All[]
miR861-5p	1	CL2948.Contig1_All[]
miR8632	1	Unigene30619_All[]
miR869-3p	2	CL8155.Contig1_All[]~~CL8155.Contig2_All[]
miR870-3p	2	CL473.Contig1_All[]~~CL473.Contig2_All[]
miR8722	5	CL8079.Contig1_All[]~~CL8079.Contig2_All[]~~CL8079.Contig3_All[]~~Unigene7969_All[]~~Unigene16402_All[]
miR9473-5p	1	Unigene9826_All[]
miR952b	16	CL130.Contig2_All[]~~CL1114.Contig1_All[]~~CL4063.Contig1_All[]~~CL4063.Contig2_All[]~~CL4063.Contig3_All[]~~CL4063.Contig4_All[]~~CL5832.Contig1_All[]~~CL7741.Contig1_All[]~~Unigene1589_All[]~~Unigene5032_All[]~~Unigene9819_All[]~~Unigene12541_All[]~~Unigene13967_All[]~~Unigene14868_All[]~~Unigene22387_All[]~~Unigene23688_All[]
miR9559-5p	14	CL237.Contig2_All[]~~CL237.Contig3_All[]~~CL237.Contig4_All[]~~CL237.Contig6_All[]~~CL755.Contig2_All[]~~CL3840.Contig6_All[]~~CL3840.Contig7_All[]~~CL6785.Contig1_All[]~~CL7602.Contig1_All[]~~Unigene2541_All[]~~Unigene9838_All[]~~Unigene10651_All[]~~Unigene21360_All[]~~Unigene34265_All[]
miR9562-3p	12	CL2387.Contig1_All[]~~CL2821.Contig2_All[]~~CL5331.Contig3_All[]~~CL5331.Contig4_All[]~~CL5972.Contig1_All[]~~Unigene2291_All[]~~Unigene2462_All[]~~Unigene4675_All[]~~Unigene12094_All[]~~Unigene14560_All[]~~Unigene16501_All[]~~Unigene21442_All[]
miR9722	3	Unigene8106_All[]~~Unigene8539_All[]~~Unigene19297_All[]

## Sheet: novel miRNAs
Target genes of differentially novel expressed miRNAs
novel miRNAs ID	number of target genes	target genes
novel miR12	1	CL6005.Contig3_All[]
novel miR16	2	Unigene4044_All[]~~Unigene16930_All[]
novel miR21	1	Unigene18830_All[]
novel miR23	2	CL692.Contig4_All[]~~Unigene7782_All[]
novel miR25	5	CL6511.Contig2_All[]~~Unigene11591_All[]~~Unigene15261_All[]~~Unigene26600_All[]~~Unigene35437_All[]
novel miR26	3	Unigene31157_All[]~~Unigene31158_All[]~~Unigene36996_All[]
novel miR32	1	CL1750.Contig2_All[]
novel miR33	3	CL2734.Contig2_All[]~~CL4787.Contig2_All[]~~CL8155.Contig1_All[]
novel miR34	1	Unigene9869_All[]
novel miR36	6	CL1223.Contig1_All[]~~Unigene4748_All[]~~Unigene6627_All[]~~Unigene17420_All[]~~Unigene18324_All[]~~Unigene31090_All[]
novel miR39	10	CL483.Contig5_All[]~~CL483.Contig6_All[]~~CL483.Contig7_All[]~~CL483.Contig7_All[]~~CL483.Contig10_All[]~~Unigene5030_All[]~~Unigene5764_All[]~~Unigene5764_All[]~~Unigene20912_All[]~~Unigene21343_All[]
novel miR41	1	CL2066.Contig3_All[]
novel miR43	3	CL1223.Contig1_All[]~~Unigene18324_All[]~~Unigene31090_All[]
novel miR46	1	Unigene36519_All[]
novel miR48	2	CL186.Contig1_All[]~~CL3362.Contig2_All[]
novel miR49	3	CL778.Contig1_All[]~~CL948.Contig1_All[]~~CL948.Contig2_All[]
novel miR50	1	CL826.Contig1_All[]
novel miR51	3	Unigene4940_All[]~~Unigene7199_All[]~~Unigene23005_All[]
novel miR52	1	Unigene9704_All[]
novel miR53	4	CL1008.Contig2_All[]~~CL1008.Contig6_All[]~~CL1008.Contig14_All[]~~CL1008.Contig17_All[]
novel miR56	7	CL205.Contig1_All[]~~CL205.Contig2_All[]~~Unigene1418_All[]~~Unigene9235_All[]~~Unigene18800_All[]~~Unigene25036_All[]~~Unigene31012_All[]
novel miR59	3	CL2782.Contig1_All[]~~CL2782.Contig2_All[]~~Unigene36243_All[]
novel miR65	4	CL483.Contig10_All[]~~Unigene20912_All[]~~Unigene31157_All[]~~Unigene31158_All[]
novel miR7	3	CL887.Contig2_All[]~~CL887.Contig3_All[]~~Unigene8946_All[]
novel miR8	1	CL3508.Contig1_All[]
